# Supplementary material for: Analyzing sales of the Korean restaurant franchise during the COVID-19 pandemic with the mixed-effects model approach
Source: PLoS One. 2023 Oct 18;18(10):e0293147. doi: 10.1371/journal.pone.0293147 (PMC10584159; doi:10.1371/journal.pone.0293147)
Supplement: S1 File — (CSV) [file pone.0293147.s001.csv]

ÀÏÀÚ	time	°­È­Á¡	°í´ö¿ªÁ¡	µ¶»êÁ¡	¸¶µé¿ªÁ¡	¸ñµ¿¿ª	»ê°îÁ¡	¼­³²º´¿øÁ¡	¾È±¹Á¡	¿Á¼öÁ¡	ÀÀ¾ÏÁ¡	Á¤µ¿Á¡	Á¾¾ÏÁ¡	°¡¿îÁ¡	±¤ÅºÁ¡	±¸·ÎµðÁöÅÐÁ¡	±¸¸®ÀÎÃ¢	³²°¡ÁÂÁ¡	´ë¼º¸®Á¡	¸¸¼öÁ¡	»óÀÏµ¿	¼­¿ï½ºÄù¾îÁ¡	¼þ½Ç´ëÁ¡	Á¾·Î6°¡Á¡	Á¾·Î±¸Ã»	ÅºÇöÁ¡	È«´ëÀÔ±¸¿ªÁ¡	½ÅºÏÁ¡	¿Á·ÃÁ¡	µ¿ÅºÁ¡	¿À±Ýµ¿»ç°Å¸®	ÆÄÁÖLCDÁ¡	¿ëÀÎÁ¡	°£¼®Á¡	Ã»ÇÐÁ¡	ÀºÆò´ºÅ¸¿î	ÀÚ°îÁ¡	Àå±âÁ¡	½Ö¹®¿ªÁ¡	°­µ¿¿ªÁ¡	°íÀÜÁ¡	±ºÀÚÁ¡	ÆÄÁÖ´ë¿øÁ¡	Çâ³²½Åµµ½Ã	µµ³óÁ¡	¹Ì»ç¿ªÁ¡	¼­¿ï´ëÁ¡	¿ù°èÁ¡	Á×ÀüÁ¡
2018-01-01	1	313000	2921500	523000	1145500	2094500	1639000	1078000	386500	1717500	2131000	348000	757000		1037000	559000	598000	1497500	418000	2114500			1164500			934000	1218000	276000	2683500		937000			840000	2173000	1005000	1776000	999000	1640000	324000	587000		640000	1694000	1780500		1827000	1677000	913500
2018-01-02	2	373000	3684500	1076000	1487500	2225000	1448000	843000	1506000	2310500	1941000	3317000	717500	1256000	694000	1919000	1283000	1693000	183000		1872000	2711000	1084000	1029500	1543000	962000	1498000	543000	2554500	1246500	1560000	1475000	838000	695000	1850000	1547000	1812000	744000	1672000	871000	635000	113000	990500	1102000	2255500	1754000	2288000	1449000	914000
2018-01-03	3	190000	3576500	1383000	1304000	1679500	1310500	800000	1985500	2509000	1623000	2573000	775000	1045000	607000	2265500	1377500	2034500	403000	3602500	1661000	2645000	1177500	1360500	1817000	983500	1867000	647000	2366500	1682000	1388000	1892000	1032000	763000	1620000	1539000	1591500	633000	1280000	848000	469000	4339000	691000	1250000	2012000	1551000	2190500	1804000	588000
2018-01-04	4	416000	3251500	1099000	1581500	2078000	1383500	1069000	1902000	2418000	1970000	2951000	592000	1015000	600000	2535500	1257500	1701000	140000	1408000	1976000	2676000	1145500	1269500	1899000	1108500	1411000	639000	2328000	1312500	1749000	1789500	494000	885000	1423000	1362000	1592500	1064000	1821000	1320500	393000	6120000	1177500	1104000	1191500	1810000	2596000	1498000	794000
2018-01-05	5		3555500	1055000	1655500	2322500	1535000	813000	1855500	3020000	2075000	2507000	595000	1181000	1099000	1780000	1559000	2302500	361000	1947000	1795000	2488000	1367000	1417000	1384000	1305000	1523500	456000	2570000	1293000	1858000	1667500	965000	647000	1346000	1597000	1847000	721000	1686000	1040000	257000		1172500	1795000	1817500	1835000	2114000	1810000	739000
2018-01-06	6		4256500	766000	1519000	2721500	1674000	1051000	798000	2043500	2362000	930000	523000	1055000	960000	819000	934500	2036500	192000	1787000	1046000	735000	955000	435500	506000	975500	1412000	895000	2512000	428000	2275000	1423000	822000	768000	2043000	1284000	1537500	899000	1481000	588000	421000	2761000	662500	1591000	2197500	2238000	2266000	1750000	1075500
2018-01-07	7	106000	3376500	1036000	1306000	2359500	1385000	955000	763500	1730500	1370000	501000	576000	521000	994000	593500	731000	1339000	599000	868000			633000		256000	1277500	538500	587000	2139500				1257000	573000	1782000	1597000	2360500	1018000	828000	468500	321000	2035000	896500	1743000	1813500	1144000	2434000	1543000	659500
2018-01-08	8	270000	3989000	1223000	1562000	2313500	1864500	885000	2003500	2951500	1809000	2680000	600000	688000	670000	2442000	1841000	1697500	539000	1581500	2028000	2454000	1205000	1579000	1280000	1216000	1471500	676000	2260000	1130700	2437000	1790500	712000	647000	1500000	1364000	1923000	1107000	1398000	708000	413000	2467000	573000	1335000	1610000	1672000	2193500	1464000	1037000
2018-01-09	9	237000	3758000	1482000	1233500	2319000	1241500	1132000	2060500	2123500	2230000	2632000	726500	1055000	615000	2301000	948000	2024000	432000	1207000	1868000	2879000	1194000	1245500	1617000	1196000	1367500	490000	2449000	1565700	1927000	1923500	955000	719000	1538000	1423000	2020000	849000	1359000	699500	549000	2472000	455500	1164000	2049500	1658000	2227000	1592000	824000
2018-01-10	10	170000	3737500	1247000	1587500	2018000	1702500	707000	1746000	2237000	1617000	2955000	628000	895000	1004000	2473000	1497500	2172000	234000	3843000	1549000	2446000	1693500	1332500	1640000	1190000	1386000	551000	2546500	1272500	1507000	1702500	880000	609000	1972000	1925000	2220500	895000	1506000	982500	681000	2404000	737000	1493000	2321500	1499000	2164500	1809000	868500
2018-01-11	11		3760500	1366000	1515500	2342000	1724000	887000	2183000	2281500	1931000	2292000	867000	1511000	575000	2053000	1424000	1633500	361000		1708000	2886000	1036500	1222000	1671000	1071500	1670000	721000	2833000	1421900	1462000	1822000	949000	645000	1586000	1040000	1737500	865000	1466000	752500	357000	2059000	793000	1381000	939500	1606000	2395500	1716000	859000
2018-01-12	12	69000	3939000	1340000	1522000	2916000	1502000	1138000	1608500	2619500	2161000	2315000	678000	1212000	933000	2471000	1241500	1673000	402000	1690500	1882000	2246000	1128000	1280000	1626000	1348000	1485000	573000	2501500	1012700	1512000	1944000	1076000	769000	1857000	1786000	1803500	955000	1724000	920000	606000	2187000	934000	1639000	1803500	1760000	2258500	2056000	782500
2018-01-13	13	142000	3856000	534000	1228500	2011000	1443000	821000	763000	2547000	2478000	921000	618000	911000	893000	613500	1252500	1810500	345000	2027500	1106000	664000	979500	373000	498000	1024000	1738000	604000	2532500	284700	912000	1392000	734000	920000	1539000	1349000	1129000		1543000	464500	591000	2063000	810500	1606000	1803500	1822000	2802500	2162000	969500
2018-01-14	14		2946000	1081000	1050500	2146000	1350500	1063000	156000	1787500	1557000	1186000	797500	607000	541000	753000	711500	1482500	356000	1138500			796500		405000	1259000	824500	804000	2300000		765000		1196000	898000	1610000	1142000	2021000	878000	1313000	596000	400000	1808000	773500	1897000	1676000	1105000	2579500	1613000	827500
2018-01-15	15	264000	3996000	1119000	1455500	2259500	1474500	895000	1830500	2512000	1429000	2487000	707500	321000	666000	2192500	828000	1692000	203000	2206000	1584000	2481000	885500	1179500	1213000	1038500	1366000	607000	2534000	887500	2228000	1882000		531000	1505000	1186000	1978500	796000	1301000	824000	545000	2036000	991000	1165000	1645500	2007000	2035500	1410000	880500
2018-01-16	16	209000	3882000	1061000	1128000	1805500	1448500	916000	1573000	2339500	1736000	2536000	484000	1254000	817000	2134000	989000	1723000	375000	1738000	2007000	2216000	1144500	1123500	1283000	1258500	1500500	605000	2524500	840300	1983000	1697500	739000	748000	1089000	1116000	1679000	969000	1215000	737500	414000	1902000	675000	1210000	1303500	1989000	1964500	1433000	1137000
2018-01-17	17	238000	3525500	1109000	1167500	2350500	1482000	973000	1868000	2132000	1655000	2631000	641500	876000	728000	2177000	1229000	1348500	169000	1336500	1608000	2270000	946000	1553000	1377000	930000	1065500	558000	2507000	1355100	1366000	1873500	769000	648000	1854000	1111000	1840000	939000	1533000	735500	807000	2464000	814500	1651000	1732000	1734000	1985500	1742000	799000
2018-01-18	18	240000	3447000	1203000	1104500	1781000	1260500	929000	1670500	2982000	1934000	2689000	614000	1068000	1249000	2689500	1140500	1608000	242000	1826000	1792000	2252000	978500	1040000	1147000	632000	1338000	1680000	2582000	1319200	1874000	1724500	1266000	487000	1278000	1759000	1601000	719000	1483000	661500	762000	2163000	1057500	1389000	1876000	1726000	2129000	1671000	740000
2018-01-19	19	132000	4063500	1152000	1328000	2990500	1602500	1227000	1818500	2497000	1953000	2000000	689500	956000	926000	2323500	1341000	2035500	265000	1579500	1196000	2142000	1135000	1210000	1575000	971500	443000	457000	2389500	1199000	1542000	1897500	1066000	581000	1751000	1554000	1927500	815000	1518000	606000	606000	2367000	735000	1535000	2246000	2077000	2146500	2148000	608500
2018-01-20	20	54000	3909000	753000	1206000	1985500	1532500	1010000	731000	1968000	2007000	1182000	617000	980000	1151000	500500	952500	1627500	390000	2040500	950000	576000	1002500	408500	328000	872000	3181500	572000	2256500	157500	1777000	1409500	604000	794000	1739000	1138000	1742500	658000	1489000	675000	576000	1813000	579000	1616000	1953500	1989000	2207000	2121000	797000
2018-01-21	21		2786500	749000	970500	2072500	1112000	1109000		1478000	1089000	1139000	886000	47000	1349000	776000	799500	1128000	567000	1205500			853500		252000	1175000	619000	505000	2286000		212000		1026000	738000	1639000	1394000	1721500	779000	1178000		487000	1915000	823000	1633000	1455000	894000	2196500	1434000	1052000
2018-01-22	22	202000	3470000	1541000	1301500	1880500	1364000	844000	1584500	2105000	1751000	2328000	827000	1081000	943000	2445500	1067000	1584000	496000	1557000	1759000	2929000	734000	1137000	1796000	1055000	1389500	667000	1914000	826500	2386000	1720500	901000	704000	1711000	1344000	1659500	891000	1584000	783500	412000	2161000	569000	1220000	1656500	2049000	2071500	1614000	922000
2018-01-23	23		3532000	1712000	1590000	2009500	1256500	1137000	1691000	2348500	1672000	2171000	834000	1195000	805000	2163000	1145000	1785500	269000	1493500	1585000	3375000	985000	1365000	1700000	1033000	1188500	1407000	2780500	1318500	1672000	1814500	814000	529000	1594000	1099000	1609000	795000	1601000	1012500	574000	1755000	805000	1196000	1726000	2201000	2036000	1523000	847500
2018-01-24	24	157000	3591500	1327000	1240000	2107000	1437500	926000	1780000	2260500	1496000	2374000	850000	1042000	799000	1829500	1232500	1613000	147000	1406500	1607000	3079000	924000	1382000	2150000	956500	1417000	567000	2247500	1063400	1399000	1740500	565000	698000	1335000	1533000	1879000	910000	1522000	751500	592000	2149000	449500	1593000	1760000	1648000	2339000	1566000	1253500
2018-01-25	25		4339000	1287000	1603000	2071500	1747000	1033000	2241000	2150000	1781000	3790000	744000	1184000	731000	2115500	901000	1588500	152000	1334500	1576000	3112000	927000	1372500	1588000	1272000	1616500	623000	2170500	1161900	1512000	2016000	899000	479000	1276000	1509000	1604000	716000	1606000	1036000	444000	1691000	870500	1605000	1824000	1892000	2529500	1772000	862500
2018-01-26	26	125000	4993000	1594000	1671500	3156000	1858000	921000	1567000	2755500	1812000	2107000	1033500	1371000	639000	2337500	1108000	1949000	891000	1844500	1608000	2576000	1149000	1449000	1709000	1065000	1516000	692000	2565500	1238200	1763000	1319000	1038000	676000	1755000	1823000	2136000	777000	1803000	1304000	472000	1589000	994000	1646000	2006500	1999000	2162500	1580000	1052000
2018-01-27	27		5380500	532000	1226500	2531500	1569000	902000	515000	2274500	1937000	811000	799500	835000	736000	874500	843500	1590000	436000	2332500	1103000	779000	850500	471500	401000	1221500	1506500	533000	2747000	226000	1419000	1264500	918000	540000	1944000	1625000	1416000		1293000	574000	310000	1595000	548500	1792000	2068000	1648000	2213000	1970000	936000
2018-01-28	28		3654500	965000	1338500	2320000	1664000	1083000		1988000	1397000	1035000	737500	47000	991000	909500	857500	1526000	269000	1395000			865000		667000	1338000	460500	610000	2265500		801000		897000	559000	2107000	1085000	1450000	900000	1226000	567000	379000	1832000	1097500	1610000	1590000	914000	2273000	1663000	890500
2018-01-29	29	302000	4072000	1120000	1322000	1823500	1611000	955000	1752000	2457500	1929000	2421000	554000	1140000	731000	2235000	1109500	1822500	276000	1612500	1731000	2787000	803000	1583000	2145000	942000	1487500	625000	1773000	1126800	2125000	1735000	572000	452000	1914000	1534000	1776500	907000	1603000	808000	481000	1944000	565000	1702000	2491000	1874000	2294500	1965000	1070000
2018-01-30	30	171000	3711000	1614000	1484500	1907500	1776000	967000	2132500	2908000	1366000	3016000	792000	1306000	948000	2001000	1181500	1915000	243000	1901000	1762000	2840000	879500	1270000	1481000	1014500	1644000	443000	2579500	1184900	1677000	2009500	921000	736000	1095000	2021000	1528000	1198000	1610000	724500	836000	1993000	696000	1697000	2247000	1808000	1891000	1757000	1289500
2018-01-31	31	182000	4170500	1620000	1346000	2196000	1252500	1023000	1770500	2553500	1739000	2922000	855000	848000	827000	2027000	1186500	1683000	155000	1652000	1539000	3437000	1335500	1375500	1643000	899000	1410500	372000	2322000	1107000	1358000	1805500	995000	666000	1263000	1295000	1711000	1082000	1437000	735500	433000	1708000	603500	1233000	1961000	1686000	1802000	1821000	836000
2018-02-01	32	241000	3920000	1277000	1655500	2196000	1452500	1071000	2280500	2286500	1560000	2739000	771500	1134000	998000	2519500	1116000	1372500	334000	1698000	1509000	2333000	815000	1040500	1600000	1039500	1290500	738000	2069500	1176200	1426000	1411000	411000	676000	1802000	1096000	1513500	1123000	1826000	818000	701000	2242000	497500	1436000	1604000	1790500	2166000	1519000	778500
2018-02-02	33	154000	4055000	1335000	1576500	2558500	1642000	1300000	1849000	3191000	1834000	2153000	930500	1050000	684000	2280500	1433000	2001500	615000	2043000	1983000	2399000	983500	1111500	1302000	1078500	1651500	708000	2556500	1562000	1872000	1923500		736000	1296000	1655000	1925000	1092000	1900000	765000	772000	1826000	879000	1318000	2044500	1802000	2473000	1725000	759000
2018-02-03	34		3912000	597000	1631000	2315000	1509500	893000	767000	2066000	2323000	648000	633000	697000	863000	713000	1130500	1788000	376000	1952500	1040000	684000	1101000	387000	606000	1092000	1391500	450000	2547500	107000	578000	1601500		474000	1986000	1411000	1306500	832000	1490000	603000	383000	1703000	916000	1699000	1463500	1769000	2513500	1917000	1131000
2018-02-04	35	191000	2659500	1105000	1419500	2181500	1208500	855000	140000	1774500	1395000	1078000	914500	61000	1016000	794000	1114000	1479500	298000	1230000	697000		832500		610000	1387000	459500	705000	2126000		623000			796000	2086000	1238000	2011000	1126000	1098000	405500	453000	1551000	667000	1731000	1354500	1348000	2238500	1383000	1094500
2018-02-05	36	171000	3699500	1465000	1550000	1909500	1374500	845000	1979000	2181500	1800000	2686000	780000	1007000	758000	2359500	1011000	1493000	137000	1484500	1199000	2865000	585500	1497500	1465000	761000	1431000	623000	1734500	1069400	2316000	2039000		352000	1270000	1262000	1861000	801000	1476000	933500	566000	1396000	1050500	1049000	1896000	1933000	2343000	1364000	915000
2018-02-06	37	280000	3454000	1551000	1165000	1887000	1508000	682000	1996000	2254500	1593000	2565000	669000	1200000	611000	2408500	1549000	1656000	283000	1524500	1670000	3105000	1222500	1167500	1612000	999500	1320500	439000	2164500	993600	1716000	2451500		617000	1202000	1405000	1400000	1162000	1747000	706500	452000	2037000	461000	1337000	1680500	1504000	2412500	1690000	971500
2018-02-07	38	211000	3800000	1163000	1226500	2079000	1518000	936000	1704500	2285000	1949000	2929000	815500	1124000	727000	2323000	1216000	1682000	196000	1503500	1767000	2822000	1043000	1428000	1822000	870500	1116000	630000	2104500	1222400	1429000	1750000	885000	647000	1222000	1605000	1948500	712000	1420000	608000	582000	1465000	616000	1542000	1840000	1583000	2225000	1940000	1033500
2018-02-08	39	213000	3773000	1054000	1500500	2005500	1962500	1033000	1413000	2617000	2218000	2742000	705500	1173000	675000	2336500	1339000	1690000	358000	1126000	1701000	2607000	795000	1146500	1170000	1042500	1520000	1583000	2072500	1254000	1476000	2384500	857000	736000	1375000	1472000	1519000	1042000	1438000	565000	716000	1684000	1013000	1337000	1856500	2286000	1923500	1336000	1030500
2018-02-09	40	130000	4265000	1645000	1532000	2081500	1831500	1073000	1608500	2265500	1799000	2738000	781000	1019000	624000	2032000	1193500	2051000	266000	2428500	1498000	2171000	1172000	1208500	1182000	1060000	1759000	741000	2628500	948300	1719000	1327500	1143000	586000	1446000	1878000	1603500	793000	1804000	724000	562000	1941000	947000	1636000	2109500	2231000	2254500	1629000	936500
2018-02-10	41		3920000	718000	1411000	2493000	1391000	863000	646500	2556000	2140000	1580000	533000	1045000	1016000	746000	510500	1781500	220000	1926000	1211000	344000	909500	513000	371000	1104000	1111000	616000	2460500	405000	933000	1407500	1044000	767000	1934000	1574000	1676000		1567000	773500	235000	1292000	828500	1412000	1906500	1924000	2238500	1704000	800500
2018-02-11	42		2623500	1066000	1361000	2047500	1573500	1431000	133500	1685000	1745000	1324000	782500		995000	726000	910000	1326500	464000	1328500			949000		297000	1174500	467000	1031000	2273000		69000		907000	763000	1840000	1139000	1648000	814000	1024000	618500	166000	1797000	768000	1919000	1257000	1409000	2116500	1664000	824000
2018-02-12	43	381000	3791500	984000	1046000	2212000	1234500	677000	1772000	2315000	2101000	2504000	700000	1530000	702000	1908000	734500	1646000	107000	1420000	1960000	2764000	785500	1071000	1601000	968500	1573000	601000	1931000	1300500	1772000	1710000	874000	676000	1468000	2199000	1332000	1150000	1668000	932500	388000	1907000	658500	1951000	1780500	2139000	2333000	1570000	974000
2018-02-13	44	177000	4034500	1215000	1402500	2183000	1592000	1049000	1278000	2298000	1613000	2049000	640000	992000	542000	2179000	1066000	2172500	293000	1610500	1631000	2351000	918000	998000	1556000	1028500	1103000	617000	3212500	1298900	1400000	2112500	931000	701000	1121000	1474000	1485000	1247000	1441000	780000	672000	1769000	572500	1282000	1796000	1896000	2021500	1892000	837000
2018-02-14	45	89000	4495500	913000	1388500	2652000	2006000	867000	1456000	2087500	2097000	1225000	641500	1173000	743000	1600000	1020000	2163500	118000	2094500	1589000	1922000	1123000	776500	1210000	1261000	1261000	333000	3133500	1227400	1279000	756000	674000	869000	1790000	1798000	1850000	1064000	1247000	716500	392000	2004000	478500	1901000	2502500	1028000	2674000	2289000	1007500
2018-02-15	46	487000	3373000	394000		2043500		735000		1604000	1467000	481000	698000	803000	946000	362500	721500	951000			565000		339000		105000	1005000	998000		2806500			180000			2658000	1311000	1189500					1281000	744000	1296000	1418500		2045500	1143000	771000
2018-02-16	47							540000				547000		28000			286500	1255000					849500													620000	1102500								1014500		1961000	656000
2018-02-17	48	89000		268000				1140000		2241500	1849000	227000	685500		1130000		28000		315000				1147000		170000	721500		416000	1781000		1512000		683000	621000	2209000	878000	1132000	338000	1610000			937000		1605000	949000	1327000	2433000	1484000	606000
2018-02-18	49			608000	1212000	2295000	942500	702000		1612000	1179000	718000	639000	334000	1212000	308000	679500	1485500	132000	993500			1206000		410000	982000	431000	697000	1788500		1044000		854000	1052000	2118000	943000	1259000	783000	1283000			813000	639500	1306000	948500	1374000	1749000	1477000	718000
2018-02-19	50	505000	3647500	1145000	1342000	2011500	1223500	633000	1640500	2170000	1537000	2162000		1044000	541000	2346500	927500	1513000	421000	1270500	1004000	2201000	1034500	1062000	1191000	996500	925000	644000	1879500	1206100	1091000	1546000	1026000	549000	1433000	1660000	1616000	1076000	1424000	849000	749300	1227000	820000	1508000	1563500	1791000	2123500	1116000	935000
2018-02-20	51	106000	4380500	1379000	1263000	2529000	1256000	760000	2171000	2164000	1515000	2452000	814500	1030000	676000	2569500	1154000	1612000	317000	1401000	1664000	2554000	914000	1550000	1340000	1016500	1221500	783000	1885500	1013800	1659000	2011000	687000	510000	1530000	1383000	1496000	1192000	1597000	831000	428000	2342000	579000	1476000	1751000	2178000	2469500	1544000	967000
2018-02-21	52	143000	3819000	1311000	1360500	2568500	1352500	674000	2016000	2382000	2018000	2312000	901000	1126000	1041000	2652000	1217500	1863000	252000	1489500	1796000	2809000	1191500	845000	1573000	1014000	1272500	1539000	2272000	1159400	1226000	2223500	796000	612000	1537000	1651000	1783500	1133000	1306000	829000	441600	1599000	512500	1194000	1655000	1946000	2091500	1674000	962000
2018-02-22	53	224000	4021500	1324000	1134500	1862000	1929000	731000	1764000	2149500	1408000	2263000	582500	1155000	1060000	2341500	1049000	1979500	165000	1608000	1792000	2463000	1447000	1273500	1554000	799500	1298500	452000	2204500	1563800	1240000	2227000	913000	524000	1646000	1429000	1353000	962000	1652000	652000	460000	1647000	695000	1460000	1813000	2180000	2259000	1250000	1169000
2018-02-23	54	110000	4329500	1470000	1357500	2452500	1482000	889000	1765500	2111500	1755000	2461000	773500	1113000	801000	2309500	1533500	1851500	503000	1935000	1533000	1968000	1148000	938000	1402000	1038500	1698500	634000	2223500	1125100	1592000	1947000	842000	648000	1565000	2140000	1670500	1123000	1836000	1099000	645000	1379000	630000	2012000	2061500	2365000	2241500	1544000	878500
2018-02-24	55	77000	3783500	717000	1515500	2282000	1672000	955000	591000	2728500	2399000	802000	564500	854000	1308000	937000	812500	1764500	397000	2234500	1256000	497000	946500	266500	366000	1096000	1389000	772000	2308500	259000	1196000	1698500	596000	687000	1491000	1697000	1508500		1680000	505500	361000	1729000	896000	2024000	1950000	2134000	2316000	1761000	1060000
2018-02-25	56		3013000	1147000	1061000	2095500	1408000	780000	309000	1859000	1617000	1364000	863500	22000	1789000	1085500	1080000	1418000	472000	1192500			1055500		516000	1227000	346000	413000	2059000		876000		1205000	770000	1828000	1542000	1766000	987000	1120000	502500	295000	943000	1055500	1441000	1370000	1509000	1806500	1155000	984000
2018-02-26	57	442000	3779500	1548000	1347000	1890500	1338000	751000		2555000	1574000	2396000	826500	1173000	735000	2505500	1098500	1440000	331000	1508500	1952000	2567000	1306500	1425000	1376000	868500	1436000	442000	1802500	1350200	2005000	1717000	851000	856000	1740000	1469000	1772500	987000	1487000	836000	642000	1587000	750500	1200000	1897500	2037000	2560500	1512000	912500
2018-02-27	58		4210500	1441000	1449500	2013500	1420500	895000	3647000	2255000	1643000	2096000	708500	908000	1216000	2432500	1030500	1577000	322000	1311500	1843000	2465000	848500	1627500	1258000	1215500	1599500	391000	2462500	1406900	1520000	1910500	973000	629000	1661000	1689000	1498000	1199000	1619000	906000	662000	2194000	1030000	1681000	2265500	2096500	2011500	1592000	1209000
2018-02-28	59	229000	4382500	875000	1130000	2473000	1155500	818000	1581000	2036500	2214000	2506000	488500	928000	1060000	2227500	1173000	2327000	141000	2267000	1624000	2947000	1652000	1262000	1615000	1378500	1657500	786000	2169500	1202100	1370000	2072500	1003000	607000	1376000	1776000	1636000	1057000	1801000	1189500	540000	1856000	758000	1970000	2126000	2030500	2548000	1564000	1038000
2018-03-01	60	64000	3095000	971000	1664500	2050500	1413000	451000	946500	2182000	1761000	1004000	632000	688000	620000	861500	805500	1454500	142000	1495500	1248000	489000	1172500	1005500	566000		1185500	1584000	2142500	296500	1008000	1889500	686000	419000	1581000	1506000	1507500	828000	1316000	408500	177000	1537000	838000	1438000	1780500	1995000	2381000	1366000	670500
2018-03-02	61	215000	4838500	1293000	1723500	2939500	2193000	1086000	1032500	2537000	1938000	1725000	901000	1469000	1094000	1857000	1013500	1507000	61000	1439500	1425000	1901000	1527500	1107000	691000		1887500	560000	2381000	1133500	2369000	1581500	1145000	602000	1193000	1645000	1647000	938000	1715000	911000	558000	1633000	679500	1628000	2255500	2200000	1947000	1901000	980500
2018-03-03	62		4247000	670000	1631000	2665000	1193000	466000	717000	2393000	2129000	1112000	713500	667000	893000	776500	768500	1897500	879000	1686500	1159000	462000	1015500	426000	296000		1139000	646000	2248000	76500		1206500	535000	684000	1969000	1356000	1513000	843000	1500000	498000	303000	1482000	634500	1755000	2012000	2025000	1932500	1496000	1025500
2018-03-04	63	400000	2690500	854000	1003000	2455000	1121500	1444000		1651000	1581000	1142000	836000	583000	1114000	711500	564500	1159500		1384500	764000		690000		318000		514500	922000	1854000		1528000		1243000	510000	1772000	1390000	1542500	631000	1144000	494000	267000	1346000	786000	1803000	1191500	1328000	1883500	1507000	716000
2018-03-05	64	91000	3259000	1599000	1384000	560500	1575000	929000	1644000	2496500	1723000	2308000	664500	1018000	809000	2139500	1103500	1690000	182000	1243000	1126000	2576000	2276000	1274500	1249000		1013500	463000	1903000	1813000	891000	1881500		614000	1259000	1785000	1575500	1302000	1712000	1069500	421000	1816000	848000	1307000	1817500	2503000	1713500	1518000	871500
2018-03-06	65	157000	3917000	1294000	1194000	3616500	1277500	1209000	1799500	2434500	1696000	2413000	787000	1399000	1041000	2555000	1311000	1893500	211000	1524000	1533000	2862000	1605500	1074500	1357000		1176000	486000	2156000	1233500	1757000	2242500		488000	880000	1526000	1776500	1016000	1604000	1020500	433000	1558000	569000	1539000	2197500	1885000	2166000	1663000	687500
2018-03-07	66	237000	3806500	1726000	1107500	1897500	1520000	839000	1803500	2139000	1306000	2832000	598500	1237000	1068000	2469000	1133000	1822000	250000	1217500	1746000	2494000	1710000	1147000	1216000	1004000	1446000	383000	2475000	1768000	1903000	2010000	938000	523000	909000	1400000	1965500	1113000	1498000	1119000	710000	1757000	578000	1630000	1813500	1930000	1695000	1679000	994500
2018-03-08	67	211000	3808500	1026000	1211500	2070000	1582000	850000	2016500	2260500	1680000	3338000	682000	1177000	1301000	2035000	1109500	1837500	211000	1459000	2326000	2373000	1579000	1384000	1350000	756000	1107500	720000	2077000	1367000	1369000	1997500	1126000	408000	1182000	1501000	2023000	938000	1457000	602500	549000	1822000	821500	2160000	1610000	1818000	1957500	1412000	532000
2018-03-09	68		4636500	1283000	1504500	2356500	1641000	1077000	1428500	2519500	2113000	2190000	641000	845000	994000	2275500	1101000	2269000	384000	1455500	1967000	2489000	1432500	1082500	1267000	1114000	695500	643000	2074000	1290500	1845000	1765000	1077000	564000	1603000	1726000	1613000	816000	1687000	748500	666000	1602000	864500	1738000	2049500	1945000	2165000	1734000	998500
2018-03-10	69	57000	3941000	589000	1472000	2729500	1247000	1495000	833500	2551000	2564000	1046000	627000	966000	1226000	732000	842000	1957500	855000	2592000	1118000	848000	1029500	510500	335000	1103000	2219000	581000	2480500	190000	1483000	1554000	1041000	777000	1425000	1567000	1622000		1766000	526500	444000	1538000	807500	2051000	2321500	1996000	2128500	2250000	752000
2018-03-11	70	218000	2807500	1028000	1152000	2471500	1670500	1258000		1979500	1474000	1083000	448500	1148000	1597000	736000	734000	1431000	515000	896500			823000		329000	990000	351000	704000	2273000		1428000		1089000	832000	1403000	1442000	1802000	1170000	1453000	605500	44000	1561000	1045000	1705000	939500	1289000	1873000	1422000	758000
2018-03-12	71	95000	3453000	1444000	1115000	2230500	1456000	792000	1514000	2035500	1746000	1882000	744000		711000	2352500	967000	1642500	241000	1259500	2017000	3040000	1662000	1326500	1285000	657000	1436500	583000	1894000	1407500	848000	2036500	870000	473000	1415000	1492000	1608500	965000	1341000	933000	807000	1750000	834000	1258000	1803500	1996000	1830000	1548000	578500
2018-03-13	72	248000	3091500	1170000	1058500	2241000	1267500	795000	1335500	1965500	1596000	1917000	596000	881000	1050000	2010500	1012000	1632500		1691500	1564000	2358000	1771500	1307000	1407000	877000	1271500	681000	2109000	1537500	2129000	2157500	659000	521000	1039000	1458000	1905500	1347000	1349000	789000	518000	1850000	1078000	1064000	1803500	1841000	1802000	1449000	759000
2018-03-14	73	192000	3233000	975000	1202000	1734000	912000	1122000	1584500	2275000	1673000	2398000	638500	990000	854000	2370000	787000	1887500		1454000	1708000	2080000	1497500	889000	1295000	667000	1075500	775000	1914000	1277500	1109000	1934500	1109000	648000	1349000	1623000	1677000	1138000	1439000	653500	825000	1831000	773500	1658000	1676000	1541000	1481000	1235000	691000
2018-03-15	74	319000	4104000	1048000	1169000	1902500	1422500	751000	2135500	2480500	2022000	2919000	794000	1200000	952000	2329500	1323000	2031000	314000	1194500	1455000	2988000	1603500	1488000	1581000	735000	1273500	878000	2378000	1365500	1445000	1863000	872000	714000	1198000	1373000	1380000	732000	1192000	1014000	559000	1751000	716000	1538000	1645500	2082000	2063500	1555000	862500
2018-03-16	75	330000	4168000	1007000	1545000	2579000	1904000	1087000	1781500	2586000	1910000	2207000	926500	1173000	723000	2217000	1387500	1836000	174000	1835500	2015000	2623000	1794500	1174500	1276000	1163000	1438500	500000	2548000	1209500	1795000	1871500	898000	693000	1684000	1767000	1592000	1054000	1256000	968000	923000	1904000	920500	1645000	2176000	2351000	2089500	1636000	1034500
2018-03-17	76		4765000	642000	1042000	2395000	1295500	1329000	561000	2582000	2383000	866000	760000	1046000	1154000	1066500	840500	1372500	955000	1232500	1355000	652000	1534000	469000	236000	1061000	1341000	725000	2488000	174500	1199000	2043500	712000	707000	1427000	1543000	1369500	1030000	1539000	482500	411000	1520000	876000	1652000	2237500	2045000	2415500	1910000	648500
2018-03-18	77		3860000	1124000	1011500	2500500	1680000	1486000		1741500	1268000	916000	974000	1348000	1380000	643500	779000	1231000	1104000	1067500			1013000		270000	1253000	476000	811000	2290000		1490000		1104000	798000	1555000	1234000	1778500	633000	1080000	419000	418000	1162000	847000	1665000	1449500	1377000	2133000	1579000	727000
2018-03-19	78	259000	3813000	1628000	1272000	1637500	1503500	953000	1736500	2985500	1997000	2208000	707000		652000	2624500	1072500	1385000	808000	1346500	2061000	2494000	1904500	1224000	1380000	748000	1373000	474000	2323000	1411000	1218000	1868000		538000	1256000	1144000	1610000	971000	1486000	1074000	675000	1866000	653000	1387000	1911000	2001000	1856000	1368000	1650000
2018-03-20	79	320000	3604500	995000	1248000	2014000	1627500	1132000	2277500	2568500	1897000	2767000	697500	1346000	1113000	2434500	941000	1488000	359000	1652000	1618000	2602000	1763500	1140000	1736000	822000	1428000	541000	2225500	1769500	1678000	2310000	931000	687000	1174000	1304000	1541500	868000	1901000	1072500	342000	1444000	1144000	1450000	1706000	1849500	2023500	1604000
2018-03-21	80	139000	3511500	1298000	1395500	1973500	1478500	732000	1767500	2930000	1974000	2998000	680000	1297000	924000	2074000	1317000	1909500	249000		1910000	2990000	1939500	1122500	1295000	1107000	1232500	2870000	2252000	1797000	2583000	2294000	1340000	726000	1272000	1417000	1944500	1395000	1393000	848000	698000	1142000	649000	1655000	1504500	2317000	1697000	1383000	636500
2018-03-22	81	115000	3498000	1152000	1436500	2016500	1380000	894000	1376000	2529500	1953000	2167000	763500	1147000	828000	2547500	1220000	1494000	238000	1355000	1766000	2377000	1597000	1399500	1184000	1050000	1205000	931000	2379500	1418500		2260500	607000	558000	1378000	1582000	1744500	1071000	1519000	646000	848000	1278000	700500	1775000	1843000	2237000	1688500	1495000	602500
2018-03-23	82	132000	3602000	1162000	1509000	2528500	2060000	1473000	1990000	2624000	1739000	2315000	685000	1277000	1105000	2138500	1024000	2000000	170000	1350500	2309000	2649000	1635000	1094500	1274000	1216000	1454500	668000	2237500	1201000	1734000	1588000	766000	710000	1450000	1537000	2410500	1243000	1826000	821500	765000	1824000	704500	1768000	2290500	2540000	2115000	1642000	1133000
2018-03-24	83	136000	4247000	706000	1787000	2634500	1056500	1187000	539500	2572500	2136000	729000	666000	847000	1493000	855500	390000	1689500	638000	2245500	1263000	610000	1737500	450500	426000	1134000	1440500	447000	2286000	250000	1798000	1753500	706000	621000	1221000	1573000	1247000		1799000	791600	302000	1296000	956000	1575000	2391000	1908000	2149000	1503000	775500
2018-03-25	84		2517000	995000	1045000	2197500	1432000	903000		1730500	1626000	892000	991500	14000	1509000	897000	462500	1457000	443000	2366000			1018000		246000	1474000	273000	925000	1736000		1946000		995000	815000	1644000	1123000	1862500	1032000	1022000	417000	462000	1182000	1429500	2193000	1513000	1532000	2124500	1488000	812000
2018-03-26	85	104000	1572500	413000	565000	1174500	398000	263000	600500	1675000	964000	1549000	390500	528000	269000	576500	767000	609000	246000	1238000	732000	304000	702000	249500	1025000	755000	664500	284000	1902500	491000	533000	849000	376000	880000	1460000	1443000	1215500	849000	1219000	728000	353000	1179000	805000	1119000	1712000	1480000	1768500	1617000	683000
2018-03-27	86	191000	3865000	1740000	1414000	1848000	1259500	833000	1720000	2267500	1611000	2245000	617500	1390000	1146000	2391500	1232000	1625000	168000	1480000	1680000	2366000	1440000	1197000	1284000	704000	1212000	942000	1541000	1500000	1363000	2143500	1028000	562000	1102000	1394000	1378500	1466000	1471000	660500	859000	1722000	910000	1321000	1888500	2013000	1460000	1624000	715000
2018-03-28	87	163000	3206500	1223000	1182000	1807500	1159000	1042000	1681000	2098500	1688000	2681000	791000	1012000	1033000	2481000	1104000	1316500	124000	2538000	1680000	2009000	1606000	839000	1196000	1088000	1163500	497000	1810000	1272500	1429000	2158500	670000	586000	1276000	1668000	1549000	1117000	1349000	1047000	629000	1582000	985500	1623000	1958000	1930000	1528000	1387000	707000
2018-03-29	88		2762000	767000	1179500	1817000	1163000	982000	1829000	2126500	1532000	2226000	751500	1350000	1025000	2273500	1155000	1329000	453000	1313000	1805000	2645000	1337000	1240500	1368000	800000	1120500	843000	1948500	1541500	1351000	2194500	720000	608000	1685000	1014000	1688000	1038000	1111000	765500	661000	1857000	722500	1063000	1580000	1773000	1873500	1599000	705000
2018-03-30	89	267000	4122000	1170000	1314000	2446500	1427000	1005000	1656000	2477500	1834000	1722000	841000	904000	1193000	2118000	1437500	2176000	572000	4075500	2039000	2290000	1305500	1015000	929000	1155000	448500	822000	2059000	1640500	1730000	1626500	985000	590000	1341000	1551000	1946000	1268000	1388000	738500	841000	1796000	720000	1737000	2054500	2292000	2264000	1671000	1040500
2018-03-31	90	190000	4844500	764000	1551000	2340000	1587000	1012000	316500	2369000	2358000	677000	633500	851000	1111000	751500	872000	1749500	1199000		1101000	408000	1821000	406000	298000	1193000	2243000		2273000	276000	1802000	1603500	848000	596000	1769000	1654000	1602500		1581000	444000	384000	1339000	922500	2066000	2231500	1510000	2223000	1701000	942500
2018-04-01	91		3329000	811000	1148000	2043500	1274000	1148000		1458000	1652000	473000	757000	31000	1748000	936000	899000	1233000	1257000	1300000			1034500		247000	1217000	769000	941000	1925000		1483000		1261000	556000	1844000	1138000	2016000	808000	1171000	494500		1548000	696500	1779000	1480500	1324000	1856500	1501000	657000
2018-04-02	92	221000	3437500	1742000	1396500	2337500	1349500	843000	1378500	2218500	1908000	1878000	668500	1101000	817000	2132000	1468000	1536000	303000	1357500	1785000	2393000	1519000	930000	672000	856000	1310000	760000	2015000	1207000	1503000	2020500		478000	1973000	1474000	1946000	966000	1375000	980000	736000	1860000	706000	1432000	1726500	2426000	1475500	1528000	775000
2018-04-03	93	299000	4491500	1137000	1215500	2048000	1179500	1004000	1729000	2099500	1593000	1748000	748500	1092000	990000	2209500	935000	1566500	337000	1336500	1655000	2563000	1582000	1077500	1320000	887000	1206500	584000	2287000	1359000	1370000	2175000	837000	646000	1255000	1317000	1552500	892000	1484000	914500	743000	2028000	577500	1387000	1655500	1886000	1899000	1647000	630500
2018-04-04	94	117000	3821000	1078000	1383000	1610000	1408000	879000	1554500	2047000	1887000	2835000	719500	1232000	1192000	3048000	1080500	1843000	274000	1536500	1483000	2491000	1833000	1248000	1021000	1064000	1186500	700000	2143000	1766000	1659000	1826000	1014000	543000	1571000	1416000	1738000	1396000	1813000	1003000	735000	2029000	773000	2053000	1894000	2053000	1612000	1696000	1006000
2018-04-05	95	120000	3798500	1066000	1252500	2065000	1079500	1185000	1575000	2203000	1990000	2625000	635500	1081000	1115000	3006000	1328000	1337500	258000	1119500	1997000	2899000	2002000	1544000	1562000	1467000	1642500	1215000	2314000	1824500	1652000	1726000	671000	519000	1173000	1439000	1849500	932000	1651000	1117500	573000	2083000	828000	1128000	1598000	2056000	1872500	1361000	1080500
2018-04-06	96		4414000	1195000	2113500	2617500	1327500	1129000	1738500	2895500	1953000	1949000	790000	1240000	1130000	2296500	1357500	2330500	494000	1937500	2087000	1844000	1877000	1509500	1191000	1304000	1691000	562000	2540500	1365000	1657000	1483000	1105000	598000	1828000	1839000	1994000	933000	1747000	1074500	630000	1691000	584000	2139000	2409500	1837000	2157500	1496000	1094000
2018-04-07	97		4615000	912000	1882000	2228500	1564000	945000	650000	2249500	2186000	1067000	879500	1114000	1198000	534500	386000	1934500	887000	2199500	1271000	638000	1324500	592500	312000	1450000	1317000	788000	2615000	198000	1529000	1603500	1196000	522000	1486000	1900000	2195000		1834000	502000	651000	1290000	513500	2192000	2153500	2774000	1773500	1663000	852500
2018-04-08	98		3212500	720000	1229500	2329000	1339500	1188000		1634500	1959000	862000	903500	1147000	1463000	623500	863000	1337500	788000	700000	733000		1085000		313000	1570000	408000	666000	2355500		1916000		1247000	673000	1551000	1293000	1821000	1093000	1080000	519500		1525000	470500	1735000	1610000	1161000	2005500	1449000	1012000
2018-04-09	99	388000	3149500	1710000	1163500	1526000		796000	1773000	2623000	1736000	2253000	861500		904000	2552000	1154000	1515000	283000	1006500	1097000	2638000	1911500	1288500	1127000	1033000	1520000	718000	2170000	1578000	1148000	2507000	1059000	485000	1486000	1202000	1556500	872000	1636000	957500	581000	1931000	377000	1367000	2112000	2015000	1605000	1712000	808000
2018-04-10	100	336000	3973000	1214000	1207500	1911500	2143000	692000	2552500	2303500	1725000	1959000	642500	1352000	1323000	2299500	919500	1284000	123000	1682500	1544000	2135000	1442500	1062500	1104000	986000	839500	798000	1854500	1324000	1452000	2026500	1318000	614000	1476000	1209000	1884000	1308000	1603000	872000	784000	1859000	683000	1242000	1493000	1713000	1704000	1515000	760500
2018-04-11	101	171000	3802500	1303000	788500	2003000	1307000	869000	1261000	1983500	1459000	1733000	590000	1160000	909000	2219500	1064000	1556500	182000	1037000	1644000	2445000	1711000	1115000	957000	1222000	934000	932000	2293500	1225000	1503000	2175500	1224000	688000	957000	1546000	1543500	1069000	1460000	891500	637000	1716000	1065500	1356000	1844500	1956000	1657000	1672000	659500
2018-04-12	102	215000	3476000	1087000	1296000	1749500	1126500	996000	1959000	2339500	1579000	2603000	1053000	1068000	1223000	2161000	868500	1764000	339000	1204000	1627500	2672000	1396000	1286500	1120000	1186000	1579500	778000	2078000	1094500	1253000	2501000	932000	609000	1687000	1749000	1885000	928000	1370000	1048500	556700	2159000	732000	1403000	1521000	1948000	1532000	1470000	906500
2018-04-13	103	143000	3740000	1242000	1398500	2567500	1781000	849000	1353000	2526500	2026000	2170000	658000	1077000	1345000	2036500	1395000	1988500	231000	1654500	1684000	1958000	1796500	1106500	1110000	1585000	1581500	407000	2560000	1281000	1348000	1836500	775000	818000	1423000	1457000	1779000	1125000	1760000	1023000	461000	1910000	716500	1613000	2045500	1827000	2427000	1630000	901500
2018-04-14	104	177000	4342000	515000	1915000	2419500	1322500	1041000	644500	2034500	2086000	931000	764500	749000	1269000	792500	340000	1683500	366000	1644000	893000	780000	1886500	419500	457000	1311000	932000	403000	2373000		1597000	2125000	1146000	578000	1712000	1576000	1553000		1737000	856500		1417000	565500	1909000	2466500	1974000	1570000	1793000	1048000
2018-04-15	105		3541500	750000	1051500	1842000	1043500	1229000	518500	1751000	1424000	973000	786000	52000	1738000	982000	1079000	1277500	553000	1024500			1404500		303000	1469000	288500	671000	1908000		1842000		1203000	689000	1686000	1381000	1934500	976000	1016000	628000	401000	1447000	671000	1708000	1815000	1316000	1988000	1218000	756500
2018-04-16	106	278000	3936500	1202000	1346000	1726000	1094500	873000	1964000	1983500	1842000	1584000	782000	1004000	1191000	1964000	857000	1399500	370000	1361000	1688000	2466000	1523000	1199000	1209000	1344000	1314500	690000	2284500	1287500	1443000	1893000		890000	1439000	1223000	1706500	804000	1317000	853000	420000	1515000	597000	1403000	2197000	2102000	1700000	1318000	852500
2018-04-17	107	211000	3647000	1059000	1331500	1841000	1024000	760000	1614500	2043000	1627000	1634000	517000	1074000	1193000	2373500	1396000	1197000	258000	1175000	1680000	2412000	1541000	1146500	1124000	1054000	1163500	2440000	1935000	1592000	1317000	1858500	850000	412000	1554000	1291000	1759500	698000	1416000	892000	697000	1604000	407000	1004000	1742500	2025000	1584500	1507000	564500
2018-04-18	108	134000	3629000	1511000	1233500	1672500	1118500	901000	1881000	1766000	1627000	1621000	654500	1155000	1563000	2488500	751000	1359000	348000	1346500	1604500	2155000	1753000	1288000	1183000	1119000	1291000	762000	2113000	1187500	2041000	1502000	720000	712000	1265000	1070000	1835500	1159000	1457000	1063000	561000	1413000	724000	1176000	1888000	1596500	1534000	1800000	590500
2018-04-19	109	272000	3019000	1335000	1142000	1839000	1372000	1163000	2004000	2103000	1373000	2756000	657000	1204000	1232000	2302000	740500	1380500	164000	1170500	1738000	2119000	1573500	1212000	1096000	1317000	1155500	732000	1711500	1198000	1410000	2091500	1007000	656000	1010000	1356000	1223000	1310000	1159000	632000	635000	1250000	1143000	1254000	1504500	1859000	1596500	2235000	689500
2018-04-20	110		3301500	1469000	1268500	1754000	1418500	1159000	1547500	2146500	1704000	1624000	740000	933000	1258000	1917000	1084000	1480000	371000	1463000	1336000	2010000	1531000	894500	869000	979000	1293000	813000	2483500	1461500	2316000	1659500	806000	796000	1766000	1395000	1637500	1046000	1496000	710500	946000	1660000	612000	1134000	1907000	1537000	1558500	1334000	834500
2018-04-21	111	57000	3571500	638000	1589000	1639500	1110000	990000	693000	1984000	1976000	740000		635000	2206000	456000	715500	1722000	627000	2042500	1071000	699000	1300500	516500	479000	966000	970500	679000	2182500	126500	1739000	1335000	807000	601000	1507200	1297000	1492500		1229000	479000	593000	1034000	556000	1620000	1920000	1903000	1820000	1492000	964000
2018-04-22	112		3523000	1371000	1132500	1956500	1711000	1029000		1618500	1671000	1219000	847000	705000	1326000	849500	552500	1028000	789000	1159000			1493500		243000	1504000	526000	676000	1931000		526000		773000	730000	1856000	1258000	1988000	1209000	1263000	489000	360000	1039000	595000	1865000	1673500	1570000	1940000	1453000	1328500
2018-04-23	113	246000	3832500	923000	1806500	1673000	1480500	954000	1794500	2349500	1669000	1892000	719000	577000	945000	2574500	1208000	1493500	271000	1484000	1965500	2813000	2178000	1334000	2084000	1396000	1271500	1232000	2430500	1299500	1219000	1461000		705000	1592000	1566000	1834500	860000	1542000	1223500	557000	1745000	963000	1664000	2051000	1864000	2449500	1692000	877000
2018-04-24	114	251000	3649000	1422000	1336500	1847000	1050000	1369000	1634500	2630000	1541000	1933000	788000	1103000	1196000	2598000	1010500	1786000	317000	1197500	1543000	2597000	1954500	1666000	1228000	953000	1376500	508000	2115500	1487500	1602000	1574000		702000	1211000	1663000	1920500	871000	1462000	1037000	711000	1735000	772000	1430000	1546500	1926000	2041000	1277000	723500
2018-04-25	115	225000	2929000	1121000	1189500	1847500	1104000	1000000	1268500	2215000	1581000	1438000	575000	1161000	1592000	1800000	778000	1641000	209000	1192000	1512000	2199000	1578000	1256500	1333000	1122000	370500	726000	2400500	1273000	1359000	1999000		627000	1480000	1290000	1938500	1012000	1522000	889500	365000	1548000	511500	1131500	1751500	1443000	1990000	1432000	1008000
2018-04-26	116	146000	3821000	1272000	1255500	1844000	1351000	997000	2032500	2357500	3261000	1987000	857500	1201000	1235000	2248500	1118000	1586500	338000	1144000	1742000	2553000	1266500	1000500	886000	868000	2178500	971000	2103500	1638000	1364000	2072000		641000	935000	1477000	1692500	1197000	1312000	730000	514000	1587000	591000	1295000	1994000	1949000	2008500	1375000	780500
2018-04-27	117	163000	4026500	1434000	1454000	2220000	1301000	1018000	1441500	2269000	1919000	1425000	829000	1052000	1575000	2163500	1014000	1679500	329000	1562500	1884500	2228000	1625500	1130000	1114000	1093000	1422500	550000	1956000	1326500	1645000	1832000		609000	1289000	1470000	2176500	1341000	1759000	845000	489000	1414000	842000	1679000	2612000	1952000	2050000	1368000	1108000
2018-04-28	118	217000	3899500	672000	1660500	2304000	999500	1159000	569000	2283500	2133000	744000	882500	948000	1251000	878000	664000	1802500	1384000	2352500	1173000	209000	1866000	292500	438000	941000	1191000	17000	2327000	289000	1728000	1364000		816000	1100000	1870000	1290500		1600000	351000	710000	945000	688500	1610000	2176500	1292000	2112000	1494000	781000
2018-04-29	119		3225000	972000	973000	2117500	1207500	1767000		1604000	1489000	828000	768500	77000	1863000	941500	277000	1092000	1390000	1482000			1072500		293000	879000	428500	1221000	1731500		1666000			1033000	1393000	1113000	1547500	1208000	1085000	519000	403000	1201000	724000	1803000	1526000	1614000	2267000	1358000	799500
2018-04-30	120	348000	3987000	1190000	1489500	1648000	1043000	901000	1041500	2265000	1909000	1629000	908000	1017000	1265000	2047000	1188000	1451000	628000	1455500	2162000	2054000	1629500	839500	695000	884000	1133500	683000	2411000	1227000	1068000	968000		653000	1381000	1340000	1797500	955000	1600000	896000	654000	1507000	803000	1535000	2322000	1576000	2143500	1317000	935500
2018-05-01	121	208000	3413500	408000	1588000	1959000	1342500	962000	554000	1912500	1629000	1075000	675500	1024000	1908000	1096500	991500	1353000	483000	1581500	499000	493000	1317000	778000	571000	997000	682000	1062000	2534500	276000	1326000	1052500	1103000	817000	1067000	1250000	1661000	1199000	1448000	651500	484000	1509000	633500	1423000	2001000	1677000	1853500	1418000	707500
2018-05-02	122	176000	3758000	951000	1271500	2058500	1331000	1029000	1677500	2290500	1564000	2837000	686000	1171000	740000	2023500	1115500	1798500	166000	1418000	1614000	2944000	2249000	1440500	1569000	1387000	1144000	616000	2303000	1136500	1279000	1834500	968000	594000	1239000	1543000	1353500	1223000	1907000	1354500	664000	1981000	513000	1461000	1554500	1863000	2134500	1342000	900000
2018-05-03	123	114000	3692500	1378000	1292000	1563000	1721500	1145000	2644500	2439000	2137000	1703000	893500	1124000	1120000	1930500	1285000	1687000	146000	1642000	2217000	2395000	1611500	1268500	1477000	1369000	1367000	502000	2160500	843000	1657000	2092500	1074000	883000	1372000	1497000	1883500	1048000	1505000	1166000	964000	1556000	869000	1489000	1815000	2418000	1930500	1625000	880000
2018-05-04	124	299000	3822500	1314000	1569000	2066500	1319000	1648000	2253000	2729500	1651000	2225000	791000	1234000	1409000	2349500	1240000	1836000	254000	1826500	1887000	2388000	892500	1251500	1013000	1053000	1291000	714000	2730000	1332500	2062000	1297500	1086000	634000	1067000	1728000	1975500	1124000	1798000	1005500	639000	1639000	1010000	1584000	2426500	2083000	2014000	1438000	804000
2018-05-05	125	256000	3410000	631000	935000	2228500	1010000	1263000	294000	1992000	1974000	965000		631000	1693000	500500	450500	1489000	897000	1586000	569000	272000	749000	328500	165000	1099000	1390500	764000	2277000		735000	1199500	722000	738000	910000	1245000	1181000		1410000	403000	734000	1951000	875000	1786000	1695000	1228000	1819000	1330000	463500
2018-05-06	126		2488000	635000	1132500	2782500	961000	1287000		1692000	1395000	672000	834500	23000	1403000	352000	409000	1219000	718000	1151500			684000		299000	1290000	393000	608000	1602000		1466000		838000	738000	1622000	1239000	1360500	700000	1255000	601000		1142000	833000	1664000	1314000	1004000	1958000	1776000	841000
2018-05-07	127	230000	2950500	726000	1103500	1724000	943500	1615000	288000	2087000	2008000	205000	639000	670000	1992000	917000	416500	1536500	943000	1322500	908000	309000	679500	660000	285000	1094000	685500	832000	1950000	1043000	957000	1191500		670000	1347000	1327000	1389000	852000	1437000	607000	404000	1256000	834000	1296000	1835500	1386000	1667500	1396000	990500
2018-05-08	128	242000	2705500	1269000	1218500	1533000	904500	1273000	1636000	2249500	1788000	1888000	844000	1540000	1413000	1884000	808000	1892000	467000	1376000	1522000	2052000	1253000	1200500	1225000	861000	938500	2365000	2298500	363500	1558000	1884500	1027000	825000	1621000	1608000	1302500	867000	1123000	812000		1285000	839000	1129000	1748500	1772000	1962000	1897000	907500
2018-05-09	129	264000	3054000	1496000	1087000	1863000	1231500	1079000	1485500	1977500	1506000	1703000	766500	1324000	1595000	2227500	833000	1505500	131000	1413500	2150000	2219000	1227000	972000	1382000	896000	831500	685000	2425500	1289000	1471000	1985000	971000	683000	1507000	1422000	1641000	869000	1708000	597000	735000	1385000	698000	1148000	1584000	1525000	1818000	1504000	815000
2018-05-10	130	250000	2572500	769000	1299500	2329500	1272000	1563000	1507000	2170500	1810000	2254000	1103500	1193000	980000	2511500	1004500	1195000	271000	1748500	1778000	2638000	1094000	1110500	980000	1025000	1231500	633000	2405000	1499000	1522000	1880000	944000	692000	1318000	1379000	1767000	1103000	1554000	878500	664000	1568000	921000	1178000	1900500	1708500	1824000	1357000	837500
2018-05-11	131	243000	4619000	1150000	1237500	2572500	1623500	1152000	1618000	2058000	2188000	1733000	737500	1230000	1497000	2696000	1046000	1901500	399000	2243500	1707000	2246000	1164000	870000	1112000	1334000	1705500	894000	2300000	1138500	1498000	1979000	1044000	832000	1771000	1684000	1765500	1325000	1501000	954500	764000	1779000	753000	1653000	1788000	2234000	1900500	1758000	929000
2018-05-12	132	130000	4010000	1001000	1626000	2198000	1150000	888000	568500	2616000	1768000	1256000	1009000	1335000	1042000	788000	830500	1554000	666000	1605000	961000	871000	1281500	599500	436000	1690000	1284000	420000	2702000	229500	1622000	1505000	750000	680000	1006000	1544000	1705500		1689000	594500	283000	1242000	702000	1923000	2647000	1857000	2393500	1843000	918500
2018-05-13	133	21000	2482500	954000	1300500	2339000	1360000	947000		1506000	1939000	881000	1089000	64000	1663000	423500	811500	1329500	952000	1423000			1087000		334000	1106000	365000	869000	1904500		1943000		1162000	943000	1083000	972000	2186000	965000	1318000		590000	1360000	488000	2118000	1316500	1307000	2223000	1606000	993000
2018-05-14	134	279000	3223000	1347000	1213500	2055000	1061000	1030000	1720000	2157000	1504000	1944000	871000	1202000	1412000	2575500	827000	1506000	475000	1563500	1535000	2604000	1263500	1101500	1237000	846000	1060500	779000	2091000	1068500	1250000	2001000	613000	609000	1252000	1536000	1937000	936000	1419000	927500	517000	1109000	852500	1027000	2088000	1412000	1625000	1025000	841500
2018-05-15	135	222000	3516000	1107000	1020000	1716000	1246500	889000	2047500	2118000	1574000	1954000	782000	874000	1741000	2015000	884000	1670500		1429000	1582000	1933000	1027000	1054000	1304000	847000	995000	705000	2046500	1099000	1315000	1899500	949000	738000	1408000	1080000	1509500	678000	1293000	758000	719000	1093000	658000	1262000	1370500	1948000	1838500	1281000	753000
2018-05-16	136	134000	3502500	1056000	1454000	1807500	1737000	1055000	1808000	2202000	1356000	1988000	874500	1285000	915000	2576000	1020000	1248000	579000	1527000	1837000	3282000	1465000	1067500	1342000	1457000	1350500	502000	2075000	1416000	1788000	1520000	740000	846000	1354000	1507000	1539500	875000	1425000	1256000	722000	1522000	587000	853000	1742000	1445000	2106500	1544000	843000
2018-05-17	137	153000	3418000	786000	1133500	2076500	1350000	766000	1867000	2191500	1556000	2604000	862500	909000	725000	2319500	1050500	1705500	106000	1684000	2150000	3061000	1193500	1121500	1268000	1484000	1647000	451000	2002000	884000	1696000	2002000	739000	777000	887000	969000	1744000	995000	1378000	999500	770000	1310000	580000	1514000	1924500	1528000	1864500	1388000	898000
2018-05-18	138	292000	4333500	1354000	1788500	2364000	1027000	877000	2381500	3204000	2061000	2194000	808000	1382000	1394000	2068000	1357000	1879500	359000	2807500	1419000	2207000	1113000	962500	1228000	1641000	1653500	669000	2425000	1502000	1128000	1906500	1018000	631000	1491000	2176000	1708500	1130000	1832000	1173000	718000	1663000	1512000	2034000	1937500	2054500	2583500	1802000	1076500
2018-05-19	139	212000	3823500	656000	2004500	2358500	1083000	957000	472000	2543500	1945000	410000	913000	1320000	1428000	814000	726500	1915500	550000	2236000	1092000	548000	746000	418000	321000	1079000	1407000	654000	2457000	178000	1526000	993000	861000	926000	1430000	1521000	1565500		1555000	459000	134000	1329000	582500	1435000	2062500	1968500	2097000	1752000	634000
2018-05-20	140	284000	2866500	1078000	1261500	2361500	1061000	1389000		2113000	1660000	757000	658500	623000	1694000	519000	948500	1102000	1189000	1491000			762000		260000	974000	426000	742000	2308000		2042000		1021000	1023000	1610000	1417000	1924000	781000	1034000	620500		1368000	642500	1350000	1661000	1338000	1784000	1347000	897000
2018-05-21	141	234000	3746500	1232000	1682000	2065000	1346000	1024000	1328500	2508500	1867000	1409000	825000	688000	1478000	1261000	976500	1870500	705000	2037500	1393000	1906000	1280000	924000	982000	1563000	341000	549000	2476500	801500	957000	1274000		603000	1298000	1869000	1786500	1044000	1560000	619500	639000	1506000	490500	1429000	1798500	2037000	1840000	1477000	796000
2018-05-22	142	154000	3605000	967000	1410500	1913000	1043500	1027000	221500	2420000	1669000	446000	838000	1178000	1657000	596500	498500	1508000	209000	1788500	301000	316000	866500	605500	133000	1046000	1626500	873000	1907500	289500	1154000	1835500	726000	564000	1190000	1718000	1527000	781000	1374000	400500	157000	1430000	951500	1849000	1776500	2037500	2064500	1462000	758000
2018-05-23	143	278000	3011500	2115000	1343000	1509000	1404000	1409000	1832000	2147500	1790000	1526000	709500	1142000	1455000	1794000	913500	1252500	176000	1470000	1491000	2381000	1271500	1133500	1116000	921000	925000	999000	1961000	918500	1131000	1558000	1018000	889000	971000	1429000	1634500	740000	1426000	570000	662000	972000	885500	1199000	1788500	1455000	2010500	1396000	897000
2018-05-24	144	204000	3294000	712000	1114000	1389500	1204000	1155000	2297000	2611000	1416000	2325000	775500	1099000	1254000	2199000	744000	1591000	164000	1512000	2499000	2484000	1248500	1150000	1494000	1224000	994000	456000	2055000	1065000	1023000	1786000	1107000	538000	1158000	1653000	1934000	928000	1188000	834000	712000	1347000	914500	1202000	1627000	1783500	1656500	1586000	940000
2018-05-25	145	138000	3580000	951000	1283000	2002000	1661000	1008000	1616000	2609500	1830000	1519000	770000	1131000	2062000	1958500	875500	1629500	192000	1965500	871000	1981000	1180000	830500	1248000	1395000	1390500	539000	2238500	1226500	1567000	1591000	888000	754000	1303000	1377000	2261000	1220000	1353000	806000	835000	1786000	1193500	1232000	1838000	1785000	2102500	1546000	989500
2018-05-26	146		3703000	463000	1269000	2049000	1025500	1239000	640500	2001500	2208000	831000	775500	849000	1562000	636000	462000	2038500	232000	2124500	959000	277000	998000	314000	552000	998000	1272500		2304500	558500	1626000	1391000	650000	650000	1331000	1532000	2157000		1405000	487500	334000	1059000	488500	1739000	2047500	2047000	2002500	1368000	957000
2018-05-27	147		2440500	972000	1431500	1734000	1529500	1388000		1759000	1720000	822000	820000		1840000	802500	452000	1269000	558000	875000			1013500		420000	895000	615000	1200000	2052500		1685000		845000	625000	1914000	1526000	2200000	527000	800000	522000	482000	1470000	641500	1759000	1435000	1582500	1677000	1646000	1157000
2018-05-28	148	283000	2993000	1084000	1343500	1656000	1289500	1145000	1507500	1784000	1545000	1953000	762000	846000	1186000	1878000	722500	1535000	818000	1241500	1439500	2807000	1067500	982500	1125000	882000	890500	612000	1920000	965000	896000	1469500	758000	780000	1151000	1100000	1633000	970000	1337000	902000	707000	1076000	688500	987000	1946500	1632500	1882000	1202000	843500
2018-05-29	149	207000	2938000	1710000	1331500	1574000	1416500	1354000	2068500	2269500	1374000	1700000		797000	1028000	2273000	1061000	1615000	291000	1483500	1651000	2303000	1361000	1337000	1623000	1038000	1250000	735000	2258000	1039500	1563000	1791000	720000	887000	1002000	1378000	1684500	1242000	1626000	863500	869000	1765000	778500	1322000	1592500	1891000	1906500	1582000	958000
2018-05-30	150	261000	3458000	1600000	1474500	1385500	1008000	1059000	2523500	2074000	1606000	2193000		968000	1236000	1904500	604500	1221500	168000	1827500	1591000	2917000	1310000	678500	1364000	1015000	1037500	466000	2400000	1606000	1456000	1320500	902000	827000	1122000	1258000	1946500	835000	1528000	1042500	1020000	1348000	884500	1431000	1735500	2025500	1599500	1312000	950000
2018-05-31	151	108000	3282500	801000	1519000	1714000	901500	1142000	2104000	2233500	1631000	2308000	1548500	1266000	1180000	2348500	833500	1507500	1224000	1037500	2664000	2642000	1491000	938000	1134000	928000	1286000	509000	2148500	1426500	1386000	1745000	692000	750000	1390000	1496000	1432500	706000	1285000	994000	803000	1514000	416500	877000	1700500	2226000	1707000	1687000	878500
2018-06-01	152	206000	3511000	1063000	1739000	1630500	1245000	1420000	1372500	1904000	2035000	1659000	827500	931000	16000	2295500	703000	1467500	204000	1962000	1254000	2134000	723000	704000	858000	1017000	1223500	660000	2526500	1060500	1201000	1560000	902000	622000	946000	1446000	1935500	829000	1883000	577500	788000	1553000	687500	1295000	2061000	1733000	1713500	1169000	834000
2018-06-02	153	115000	3757500	715000	1741500	1677500	1088000	1228000	664500	2404000	1886000	760000		876000	3261000	917000	789500	1889500	560000	1697000	1012000	407000	1185000	375000	190000	901000	1243500	573000	2423000	152000	1431000	1315000	849000	723000	1349000	1477000	1493500		1424000	559500	293000	855000	547000	1759000	2034500	1834500	1713000	1489000	769500
2018-06-03	154		2276500	545000	1392000	2107000	1149500	1103000		1514000	1373000	411000	786000	37000	1739000	648500	864000	1428500	450000	1157000			668000		614000	1292000	304000	806000	1619000		1391000		1007000	927000	1339000	1375000	1614000	761000	911000	460100		1173000	583000	1770000	1116000	1995000	1830500	1288000	825000
2018-06-04	155	207000	3656500	991000	1626000	1598000	1428000	1079000	1823000	1901000	1668000	2176000	835000	1036000	1274000	2062500	712000	1593500	623000	1489500	1710000	2172000	1491500	818500	1539000	1019000	1230000	2227000	2005500	1429000	1107000	1506500		520000	1539000	1196000	1610000	984000	1483000	992500	931000	1386000	485000	959000	1879000	1818500	1684500	1039000	844500
2018-06-05	156	202000	3738000	776000	1422000	2006000	413000	888000	1664500	2487000	1556000	1312000	963500	1065000	1438000	1943000	706000	1875500	286000	2122000	1231000	2622000	1293500	1033000	1341000	939000	1563500	583000	2386500	1313500	1259000	1715500	1002000	642000	1332000	1466000	1982500	811000	1582000	833500	630000	1307000	485000	1810000	2055000	2121500	1772500	1088000	1067500
2018-06-06	157	215000	3300500	847000	1300500	1500500	1561000	1374000	522500	2294000	1590000	472000	648500	548000	1325000	665000	614500	1398500	391000	893000	931000	257000	981000	522000	449000	1112000	701000	596000	2129500	109000	1305000	2427000	413000	777000	1227000	1093000	1512500	859000	1293000	599500	342000	1040000	643000	1473000	1864500	2171000	1865000	929000	802500
2018-06-07	158	30000	2702000	909000	1328000	1742500	1058000	916000	1827500	1908000	1598000	1775000	876500	945000	817000	2127000	480000	1261000	130000	1327500	1316000	2310000	1030000	820500	1222000	800000	969000	722000	1801000	946500	1543000	1645500	563000	704000	1156000	1229000	1311000	1020000	1645000	866000	489000	1519000	611500	1145000	1604500	1762000	1686500	1641000	693500
2018-06-08	159	99000	3718000	1103000	1268000	1887000	1424000	1171000	1743000	1967500	2183000	1791000	675000	1056000	1254000	2172000	782500	1735000	550000	1695000	1537000	2035000	986000	1091000	848000	1096000	1286000	578000	2100000	1151500	2603000	1620000	985000	648000	1472000	1552000	1560000	1262000	1637000	997500	909000	2294000	630500	1625000	1983500	2051000	1977500	1280000	696500
2018-06-09	160	321000	3564500	509000	1822000	1725000	1222500	1039000	785500	2576000	2051000	544000	787500	734000	1695000	856500	557000	1870500	264000	1984000	1012000	696000	1006500	203000	317000	1287000	1301000	614000	2501500	235500		938000	787000	703000	1047000	1641000	1366500		1209000	334000	361000	1406000	487000	1434000	1866000	2051500	1749000	1183000	904500
2018-06-10	161		3083000	697000	1455000	2156000	1547500	1391000		2143000	1547000	730000	793000	18000	1624000	759000	605000	1554500	531000	1687500			1169500		369000	1253000	453000	860000	1942000		2057000	1813500	906000	776000	1621000	1408000	2137000	1025000	1426000	522500	454000	1468000	659000	1551000	1778500	1515500	2447500	1616000	1051000
2018-06-11	162	204000	3420500	1084000	1451000	1496000	1276500	952000	1993500	2300000	1713000	2240000	860000	1103000	1015000	2471500	1030500	1485500	569000	1115000	1672000	2899000	2020000	1305000	1167000	957000	1417000	394000	2132500	1155000	1212000		833000	418000	1229000	1398000	1471500	1594000	1534000	832000	565000	1431000	697500	1493000	1776500	2040000	1764000	990000	840500
2018-06-12	163	180000	3794000	1222000	1411000	2017000	1322000	1060000	1669000	2693500	2277000	1861000	820000	1099000	1248000	1856500	902000	2374000	219000	1846500	1920000	2250000	1696500	947000	1377000	963000	579500	608000	2171500	1514500	2931000	1619000	732000	687000	1663000	1671000	1746500	1025000	1702000	897000	606000	1455000	775500	1847000	1994000	2001500	2152500	895000	862500
2018-06-13	164	225000	3747000	738000	1575000	1937500	1424000	1038000	536000	2642500	1809000	836000	796000	899000	1654000	847500	1001000	1820000	425000	1319500	983000	211000	2436500	687500	323000	1173000	2010000	344000	2556000	229500	1522000	1151500	868000	700000	1419000	1342000	1747000	1200000	1523000	620500	417000	1304000	602000	1866000	1987500	2180000	2261000	1134000	834500
2018-06-14	165	214000	3362000	1268000	1145500	1671000	1175000	833000	2130500	2492000	1535000	1854000	1018000	939000	1091000	2517000	758500	1799500	147000	1062000	1926000	2579000	940000	1304500	1092000	1185000	1158500	561000	2521500	1270000		2281000	776000	693000	1127000	1320000	1893500	899000	1306000	891000	709000	1464000	423500	1636000	1831500	2285500	1930000	1232000	704500
2018-06-15	166	50000	3680000	1020000	1325500	1678000	1406500	1058000	1548000	2639000	1752000	1617000	745000	1216000	1261000	2485000	884000	2299500	148000	1224000	1569000	1991000	1493500	1037500	1064000	1025000	1335500	378000	2174000	1082000	1413000	1879500	862000	651000	1073000	1600000	1568000	1220000	1611000	918000	521000	1412000	674000	1787000	2370000	1895500	2019500	1108000	921000
2018-06-16	167	200000	3734500	674000	1430500	1864500	1008500	1030000	720000	2612500	1942000	838000	473000	925000	1235000	561500	1191000	1591000	635000	2046500	930000	252000	1623000	369500	416000	916000	858500	494000	2300500	83000	1262000	1283000	826000	723000	1568000	1390000	1274500		1569000	451000	252000	1234000	467000	1648000	1903000	2620500	1975000	1115000	884000
2018-06-17	168	132000	3079500	950000	1383500	2254000	1500000	1062000		1669500	1788000	781000	807500	565000	1759000	1182000	615500	1114000	689000	850000			1565000		296000	1038000	430500	669000	1829500		1485000		1018000	730000	1242000	1594000	1745000	1191000	1049000	537000	1119000	1262000	557000	2151000	1411000	1902500	2094000	1420000	998500
2018-06-18	169	240000	3471500	887000	1224000	1694500	1241000	899000	1366500	1992000	1578000	1206000	703000	552000	1934000	1250000	1209000	1297500	533000	1196500	1348500	2954000	1550000	770000	1248000	1088000	1213500	439000	1763000	1243000	938000	1158000		636000	1171000	1010000	1506500	1125000	1436000	901500		1359000	428000	1260000	1378500	2542500	1412000	1257000	526500
2018-06-19	170	258000	3724000	1284000	1595000	1756000	1297000	1214000	1922500	2375000	1443000	1919000	673500	979000	1637000	2246000	940500	1679000	146000	1440500	1564000	1289000	1600000	835000	1464000	903000	1123500	660000	2205500	1170000	1298000	2210500	740000	552000	983000	1268000	1911000	1143000	1958000	786000	622000	1514000	633500	1246000	1762500	2209000	1800000	1027000	982000
2018-06-20	171	302000	3236500	1031000	1220500	1960500	1151000	1151000	1606000	2175500	1740000	2025000	914000	992000	1229000	2273500	930000	1490000	231000	1300500	1510000	2248000	1482000	767500	1064000	1234000	827000	614000	1881500	1385000	1369000	1897500	959000	622000	1271000	1402000	2207000	888000	1305000	697000	777000	1361000	727000	1170000	1635500	2212000	1878000	1103000	581000
2018-06-21	172	185000	3892000	1314000	1464500	1919500	1269500	867000	1770000	2082000	1662000	1788000	700500	1133000	1428000	1988500	1046500	1301500		1353000	1551000	2604000	1569500	783500	1263000	1134000	1193500	1117000	2165500	1324000	1187000	1957500	697000	736000	1422000	1464000	1749000	887000	1408000	654500	818000	1213000	777500	1408000	1704000	1895000	1558000	841000	910500
2018-06-22	173	106000	4988000	770000	1417500	1956000	1323000	1000000	1595000	2150000	1613000	1544000	1175500	988000	2316000	2031500	676500	1800500	550000	1641500	2005000	2569000	1494000	568000	1142000	1183000	1267000	563000	2400000	1705500	1359000	1507500	849000	532000	1338000	1388000	1520000	989000	1622000	861500	781000	1463000	813500	1516000	2040000	2038500	2055500	1088000	1110000
2018-06-23	174	113000	4753000	615000	1410500	2089000	1155500	611000	439500	2236000	1737000	593000		844000	1725000	650000	751000	1286500	592000	2013500	1011000	611000	1366000	388500	264000	1130000	1346500	811000	2300000	132000	1513000	1255000	735000	573000	799000	1366000	1586500		1295000	577500		819000	392000	1542000	1779500	1993500	1904500	1050000	871500
2018-06-24	175		3157500	1116000	1096000	1862000	1295500	1355000		1569000	1267000	631000		70000	1729000	816500	243500	1281000	672000	1738500	14000		595500		313000	964000	323000	743000	1883500		1533000		1278000	1013000	1966000	1142000	1695500	733000	1116000	372000	254000	1202000	619000	1514000	996000	1653500	2026000	1409000	816000
2018-06-25	176	509000	3117000	1227000	1303500	1393000	1356000	1319000	1536000	2130000	2183000	1940000	807000	1080000	1350000	2161500	1221500	1834000	590000	1325000	1503000	2246000	894000	888000	1161000	906000	1036000	589000	2367500	1343000	1122000	1403000	568000	689000	1339000	1304000	1165000	807000	1691000	658000	774000	1313000	877000	998000	1795500	2046500	1983500	995000	914500
2018-06-26	177	123000	3825500	1178000	1281000	1912000	1123500	915000	1999500	2341000	1983000	2196000	772000	1150000	878000	2568500	975000	1420500	212000	1235500	1906000	3173000	940500	1319500	1338000	1355000	1447500	437000	1803000	1179000	1288000	2128500	663000	543000	1543000	1612000	1278000	778000	1777000	1482000	380000	1429000	876000	1351000	1441000	1887500	1925000	1080000	993000
2018-06-27	178	201000	3219500	878000	1639000	1427000	956000	917000	1522000	2177000	1676000	1903000	639000	885000	1322000	2196000	1102000	1776000	280000	1716000	1542000	2465000	929500	1256500	1274000	1228000	1045500	562000	2090500	1054500	1398000	1895500	1002000	604000	1055000	1399000	1662000	668000	1432000	861500	716000	1500000	602500	1446000	1740500	2286500	1759500	1235000	971000
2018-06-28	179	115000	3730500	1637000	1480000	1770000	1507500	1035000	2022000	2600000	1705000	2505000	938000	1257000	999000	2147500	728000	1321500	479000	1579000	2309000	2608000	1227000	954500	1440000	1315000	1392000	613000	2400000	1290000	1283000	1906500	787000	625000	1234000	1223000	1527000	1045000	1374000	969000	600000	1528000	593000	1142000	1555500	2372000	1874500	842000	926000
2018-06-29	180	110000	4339500	859000	1725000	1853500	1411500	939000	1600000	2238000	2092000	2388000	890500	1051000	1615000	2393500	895500	2061000	315000	1404000	1820000	1876000	728000	803000	1548000	1230000	1247000	710000	2471000	1156000	1368000	1693500	843000	736000	1462000	1487000	1912000	891000	1685000	971500	607000	1544000	730500	1942000	1944000	2464000	1750500	1104000	800500
2018-06-30	181	215000	4547500	489000	1551000	2335000	940000	1256000	530000	2367000	2392000	516000	664000	904000	1137000	751500	734000	1843500	1399000	2236500	1000000	688000	868500	359000	337000	1072000	1215500		2212000	188000	1633000	860500	651000	669000	1476000	1853000	1376500		1851000	520000		1290000	363500	1022000	2241000	1854000	1746000	1229000	773500
2018-07-01	182		3084000	716000	1388500	2059000	1133500	1009000		1643000	1200000	1086000	803000	107000	1019000	616500	680500	1259000	1001000	1163000			866000		438000	2093000	394000	921000	1853500		1225000		750000	651000	1193000	1519000	1898000	821000	1281000	764500	395000	984000	633500	1668000	1504000	1828500	2083000	1554000	832000
2018-07-02	183	245000	4267000	1124000	1440000	1882500	1083000	1306000	1814500	2567500	1713000	2157000	874000	1106000	693000	2599500	982500	1380000	886000	1420500	1604000	2707000	959500	1492000	1249000	1361000	1345000	680000	2386000	1111000	1123000	1618500		640000	1714000	1482000	1208000	947000	1785000	1308500	749000	1239000	619500	1316000	1832000	2064500	2173500	1040000	1043000
2018-07-03	184	202000	3708000	1203000	1400000	1438000	175000	1072000	1816500	2130000	1587000	1858000	675500	1136000	1243000	2190500	929500	1351500	116000	1412000	1595000	1847000	579000	930500	1155000	923000	1045500	962000	2265500	1000500	1210000	1319500	797000	535000	1448000	1285000	1471000	1030000	1547000	1016000	676000	1306000	636000	1208000	1654000	2857500	1545000	1118000	777000
2018-07-04	185	200000	3540500	1223000	1432500	1575000	2064000	1183000	1451500	2129500	1813000	1873000	879000	990000	1581000	1980500	900000	1539000	102000	1574000	1608000	2310000	1034500	787000	1058000	981000	921500	1176000	2249500	1288500	1180000	1080000	1117000	511000	1519000	1111000	1772000	1243000	1101000	918000	572000	1392000	596500	1458000	1573500	2193000	1879000	1128000	1106000
2018-07-05	186	206000	3651000	995000	1621000	1726000	1448500	1288000	1729500	2338500	1549000	2231000	853000	920000	1415000	2068000	960500	1496500	372000	1245500	1620000	2584000	741500	1496000	1246000	1129000	1359500	635000	2005000	1626000	1644000	1524000	637000	749000	1557000	1220000	1872000	973000	1301000	824500	980000	1723000	806500	1403000	1748500	2482500	1867500	1325000	558000
2018-07-06	187	312000	4861000	882000	1438500	2298000	1364500	1163000	1249500	3000000	2138000	2131000	883500	1495000	1299000	2252500	897500	1793500	236000	1497000	1646000	2563000	1225500	1792000	1036000	1443000	1434500	2444000	2671000	1325500	1328000	1651500	707000	673000	1308000	1522000	1810000	1261000	1597000	747500	726000	1760000	857000	1801000	2089000	2616500	2101000	1103000	870000
2018-07-07	188		3997500	508000	1870500	907000	1113500	923000	489500	2690500	1793000	1081000	893000	1111000	1548000	781500	529000	1800000	941000	1790500	824000		1126500	271000	422000	924000	1316500	690000	2322500	168000	1251000	1066000	913000	812000	1774000	1580000	1441500		1505000	556500		1493000	705500	1836000	2112000	2609000	2058000	956000	819000
2018-07-08	189		3219000	1042000	1395500	2216000	1559000	1098000		1958500	1577000	755000		673000	1516000	689500	873500	1850500	1101000	962000	9000		644000		269000	1130000	320000	894000	1719000		1824000		938000	1261000	1407000	1496000	1521500	646000	1144000		170000	1324000	749500	1695000	1665000	1682000	1791500	1450000	796500
2018-07-09	190	201000	3968500	1239000	1619000	2132000	1533000	1285000	2096000	2165000	1911000	1878000	859500	557000	985000	2518500	1042500	1701500	777000	1812500	2161000		1088000	1472500	1559000	1257000	1287500	532000	2317500	1039500	1182000	1959000	648000	585000	1679000	1421000	1520500	1253000	1907000	1078500	679000	1808000	836500	1704000	1607500	2023000	2466500	1132000	1086000
2018-07-10	191	182000	4137500	1170000	1534500	2191500	1326500	1142000	2061500	2544500	1273000	1937000	724500	1290000	865000	2075000	819000	1591500	322000	1157000	1689000		818500	1263500	1337000	1317000	1674000	652000	2425500	1215500	1331000	1812500	820000	651000	1351000	1879000	1707000	927000	1441000	986000	533000	1579000	585000	1188000	1716500	1569000	1845000	1055000	935000
2018-07-11	192	155000	3281000	1049000	1122500	2095500	1372500	1035000	1682500	2225500	1352000	1196000	695500	945000	1434000	2198000	1056500	1802500	290000	1243000	1764000		856000	1218000	1203000	1120000	1088500	725000	2021500	1472500	1649000	1423500	750000	573000	1365000	1298000	1454000	1233000	1222000	689500	625000	1387000	490000	1281000	1518500	2263000	1751500	1239000	666500
2018-07-12	193	140000	3283000	1093000	1157000	2056500	723500	971000	1577500	2059000	1810000	2719000	765000	1162000	1636000	2287500	959000	1485500	457000	1251000	1469500		656500	956500	1080000	1230000	1134000	759000	1801500	951000	1532000	1777500	883000	566000	1195000	1376000	1708000	1241000	1504000	755000	613000	1914000	749000	1717000	1472000	2239000	1628000	1060000	522000
2018-07-13	194	123000	3494500	1189000	1303000	2003000	1432000	1055000	1327000	2154000	1747000	1611000	857000	1231000	555000	1534000	936000	1826000	220000	1553000	2215000		1022000	841500	1109000	956000	1422500	742000	2271000	1061500	1414000	1434000	861000	754000	1460000	1630000	1359500	1094000	1481000	542000	496000	1336000	654500	2596000	1951500	2766500	2002500	1000000	1034500
2018-07-14	195	120000	4067500	420000	1556000	2284000	736000	1082000	498500	2406000	1970000	673000	636000	745000	1653000	691500	296000	1431000	794000	1661000	683000		783500	376500	127000	785000	884000	762000	2118500	301000	1254000	1110000	1025000	671000	1762000	972000	1185500		1375000	462500		1937000	913500	1513000	1654000	1967000	1836500	983000	555500
2018-07-15	196		2414500	859000	1095000	2071500	1328000	955000		1370500	1372000	488000	763500	51000	1888000	488000	468500	931500	1007000	1060500			564500		288000	1353000	428000	617000	1433000		1127000		848000	775000	1513000	1167000	1538500	907000	879000	669000			429000	1040000	1064000	2020500	1826500	1351000	828000
2018-07-16	197	166000	3144000	969000	1367500	1734000	1104000	830000	1249500	2215000	1586000	1307000	885500	1162000	1395000	1276500	1149500	1351000	549000	1297000	1884000		935500	798000	1467000	990000	1171500	689000	1937000	988500	730000	1050500		695000	1454000	1192000	1643000	860000	1191000	636000	589000	1244000	660000	1275000	1545500	2165500	1783000	606000	561000
2018-07-17	198	114000	3055000	800000	1377500	1417500	811000	1544000	1243500	1821000	1365000	1640000	752000	590000	1219000	1466500	2200500	1389000	143000	1160000	1078000		600500	1173500	1169000	777000	1046500	322000	1704500	953000	918000	1276000	521000	591000	1170000	1276000	839500	872000	1301000	1180500	582000	1352000	481000	1173000	1628500	1615500	1362500	1042000	705500
2018-07-18	199	228000	2910000	1177000	1373000	1629500	1027500	1184000	1269500	2025500	1620000	2029000	657000	988000	2189000	1701500	1087500	1508500		929000	1591000		602000	855000	1348000	867000	1153500	846000	1872000	1077000	1262000	1297000	590000	719000	1207000	1068000	1455500	815000	1086000	937000	475000	1202000	572000	1434000	1343500	2354500	1566000	1250000	496000
2018-07-19	200	200000	3117000	965000	1530000	2203000	1102000	856000	1768500	564500	1453000	2102000	740000	1078000	1353000	1702500	763500	1348500	612000	1425500	1854000		592500	1000000	1431000	1048000	1015000	620000	2227000	937500	1211000	1622500	837000	737000	830000	1224000	1885500	973000	1164000	880000	1022000	1423000	682500	1189000	1581500	2151000	1924500	1202000	695000
2018-07-20	201	208000	3581500	1128000	1658500	2158500	1011000	863000	1160000	3323500	1650000	1473000	657500	861000	1404000	1717500	778500	1759500	244000	1847500	1294000		850500	837500	1144000	878000	1516000	778000	2175500	1116000	1342000	1312000	738000	538000	1259000	955000	1180500	778000	1945000	935500	635000	1502000	550500	2172000	1784500	2100000	2176000	1128000	710000
2018-07-21	202		3517000	674000	1746500	1764500	1084000	976000	291000	1989000	1806000	546000	750000	832000	1919000	647500		1412500	423000	1440000	823000		712500	468000	260000	959000	886000	702000	1880500		1375000	879000	513000	929000	1344000	1590000	1319000		1350000	494500		2094000	479500	2150000	1780000	1917500	2035000	892000	696000
2018-07-22	203		2325000	1027000	1336500	2103000	1020500	961000		1508500	1099000	1292000	1016000	573000	2275000	784000	493000	1072500	927000	1095000	14000		244000		281000	1328000	231000	550000	1875000		1042000		620000	801000	1875000	1348000	967500	1122000	881000	626500			789000	1557000	935000	1825000	1838500	1166000	774000
2018-07-23	204	284000	3420000	1065000	1482500	1614000	846500	851000	1286500	2069500	1946000	996000	700000	559000	1333000	1157500	827000	1260500	739000	1179500	1365000		534000	738500	1269000	866000	1174000	673000	2208500	672500	1124000	1079500	771000	733000	1378000	1141000	1316000	1104000	1340000	858000	602000	1386000	921000	1620000	1668500	1957000	2102000	1020000	614000
2018-07-24	205	274000	3404500	912000	1364000	1656000	1290500	1011000	1255000	2155500	1814000	1244000	890500	730000	1669000	1262500	875000	1666000	340000	1590000	1586000		599000	823500	1844000	1029000	1186000	671000	2004000	874500	1170000	1290500	629000	876000	1590000	1407000	1194500	1035000	1588000	956500	726000	1455000	747000	965000	1629000	2226500	2052500	976000	847500
2018-07-25	206	205000	3471000	1199000	1269500	1865000	1451500	1051000	1288500	2307500	1773000	1391000	755500	1268000	2027000	1650000	904000	1417000	190000	1562500	1708000		676500	1092000	1381000	1135000	1100500	953000	1912500	1073000	1184000	1218500	798000	759000	1635000	1700000	1579500	1278000	1752000	900000	490000	1386000	663000	1442000	1651500	2455000	1909000	1295000	920500
2018-07-26	207	212000	3525500	961000	1543000	1821000	1413000	977000	1573000	2073500	1678000	2184000	747500	1131000	1816000	1289500	1061500	1058000	334000	1048000	1791000		872000	819000	1210000	955000	820000	1012000	2362000	1423000	1304000	1663500	908000	708000	1462000	1300000	1657500	954000	1360000	797000	756000	1379000	679500	1594000	1887000	2223000	2123000	1052000	1007000
2018-07-27	208	201000	4064500	755000	1810000	2225000	1258000	1316000	1287500	1973500	1785000	1059000	911500	1448000	1875000	1162000	1158000	14000	31000	1511000	1514000		731500	1171000	1364000	1197000	285500	606000	1822500	1051000	972000	1080000	1069000	769000	1413000	1515000	1785500	644000	1451000	1061500	317000	1371000	624500	2756000	1799000	2422000	2105500	1181000	747500
2018-07-28	209	87000	3506500	678000	1288000	2359500	1099500	812000	284000	2137000	1991000	586000	620500	921000	2170000	586000			907000	1898000	729000		560500	318500	182000	1448000	1880500		2301500		1242000	1168000	809000	580000	1422000	1403000	1323000		2018000	553000		1063000	604500	2241000	1643500	2374000	2466000	1237000	470500
2018-07-29	210		2719500	794000	1358500	1898000	1126000	942000		1544500	1447000	531000	918000	576000	1720000	739500	929500		1212000	902500			784000		362000	1100000		744000	1706000		1583000		617000	825000	1835000	1119000	1397500	894000	995000	676000	24000	1054000	260000	1485000	1058500	2451000	1931500	1569000	912000
2018-07-30	211	110000	3709500	814000	75000	2387500	1051000	1201000	1352000	2505500	1299000	1440000	761500	596000	1304000	1451500			667000	1358000	1594000		730000	848500	1479000	1231000		950000	2147000	721500	695000	1233500	855000	862000	1706000	1314000	1465500	1001000	1611000	856500	597000	1625000	592000	1259000	1539500		1922000	1166000	1004500
2018-07-31	212	310000	3665000	960000	3063500	2053000	1135000	1472000	1407000	2343500	1112000	1467000	803500	1199000	1585000	1855500	726500		212000	1435000	1805000		762500	535500	1372000	1210000	1068500	900000	2182500	679000	1004000	1226000	715000	697000	1828000	2125000	1425000	946000	1169000	837000	674000	1532000	584000	1985000	1769500		2183500	1556000	925000
2018-08-01	213	161000	3391000	691000	2176000	2245500	1284000	903000	1015500	2119500	1865000	1199000	695500	1130000	2287000	1340500	743000		380000	1464000	1572000		698500	869000	1377000	1328000	755000	595000	2082500	836500	1244000	1303000	981000	648000	1858000	1158000	1407500	753000	1619000	883000	583000	1400000	574500	1586000	1719500	2241500	1815000	1770000	836500
2018-08-02	214	107000	3739000	839000	1804500	1806500	1021000	1416000	989000	1957500	1692000	1369000	950500	1082000	1683000	1334500	650000		384000	1622500	1312000		768500	1002000	1156000	1284000	999000	932000	2318000	957000	1173000	1384000	766000	737000	1868000	1246000	1270500	1114000	1814000	1021500	481000	1070000	470500	1768000	1618500	2257000	1942000	1481000	909500
2018-08-03	215	208000	4322500	1180000	2015000	1861500	1260000	1694000		2692500	2030000	1236000		1091000	1853000	1550000	821000		683000	2038500	1798000		956000	706500	1250000	1661000	1212500	2223000	2409000	998500	1594000		1172000	796000	2128000	1426000	1364000		2018000	703500			554000	1941000	2226500	2880500	1885500	1428000	767000
2018-08-04	216	235000	4054500	824000	2335500	2005500	790500	1286000		2528500	2276000	785000			1908000	684500	449500		1050000	1051500	1239000		1438500		110000	1318000	1003500	801000	1902500		341000		917000	779000	1773000	1989000	1245000			559000			602500	1579000	1703000	2384500	2479000	1411000	765000
2018-08-05	217		3038000	673000	1326500	1828500	1338500	1098000		1672500	1382000	95000	991500		1725000	373500	307000		989000	1661000			1088500		277000	1415000	391000	1310000	1513500				657000	959000	2226000	1100000	1621500			599500			892000	1807000	1380500	2332000	1918500	1372000	883000
2018-08-06	218	202000	4241000	759000	2201000	2120500	1161000	1138000	1371500	2519000	1740000	1157000	1098500	1370000	1478000	1453500	880000		723000	1081000	1777000		939000	600000	1454000	1240000	800500	743000	2472000	1050500	858000	1105500		803000	1810000	1418000	1374500	1071000	1854000	765500	698000	1480000	920000	1597000	1676000	2014000	1981000	1365000	1213000
2018-08-07	219	252000	4626500	852000	1720000	2221000	1321000	1118000	1381500	2417000	2054000	1368000	1276500	1147000	1419000	1591500	867000			1628500	1536000		913500	437000	1455000	1470000	959500	879000	2126500	1081000	1530000	1350000	884000	743000	1341000	1222000	3189000	1082000	1874000	930500	346000	1392000	495000	1789000	1548500	2646500	1983500	1607000	892000
2018-08-08	220	102000	4562500	997000	1810000	2092000	1246000	1035000	1347500	2499500	2105000	1656000	780500	1311000	1846000	1877500	1173000			1996000	1535000		822500	329500	1244000	1336000	1075000	975000	2509000	1078500	1689000	1353500	1192000	893000	1935000	1668000		852000	1346000	898500	449000	1365000	591000	1765000	1758000	2569000	1825000	1148000	952500
2018-08-09	221	159000	4454500	1043000	1679500	2096000	1410500	1218000	1295000	2792500	2282000	1841000	819500	889000	1445000	1433500	853500		879000	2182000	1963500		933000	997000	1235000	1462000	1086500	764000	2145000	1513000	1537000	1394000	749000	527000	1598000	1604000	1553500	803000	1517000	920000	311000	1551000	469000	1433000	2101500	2492000	2402500	1516000	930500
2018-08-10	222	357000	4699000	917000	1617000	2042000	1865000	1316000	1312000	2280000	2121000	1405000	788500	1061000	1573000	1593000	1002000		265000	2221000	1546000	2716000	751500	1153500	1185000	1333000	1495500	557000	2414500	1043000	1325000	1010000	1070000	714000	1804000	1549000	1594500	927000	1532000	878500	481000	1582000	838500	2249000	1822000	2466000	2494500	1178000	1140000
2018-08-11	223	315000	3555000	494000	1781500	1981000	1299500	854000	306000	2235000	2096000	992000	429000	920000	1810000	604500	556500		761000	2368000	978000	589000	874000	431000	515000	1176000	1000000	754000	2331000		1510000	752000	783000	715000	1555000	1568000	1242500		1964000	467000		1504000	625000	2195000	2039000	2398500	2311500	1227000	593500
2018-08-12	224		3218000	697000	1550000	2759000	1430000	1441000		1850500	1529000	1190000	786000	50000	1555000	657000	486500		847000	2333500			1233500		375000	1526000	546000	926000	1925000		1877000		822000	1045000	2564000	1076000	1657500	1099000	1099000			986000	846500	2009000	882000	2055000	1733000	1537000	1102000
2018-08-13	225	201000	4010000	743000	1633000	1584500	1462500	1144000	1590500	2604000	1835000		1031000	1032000	1163000	1593000	1076500		1114000	2407500		3288000	839500	1027000	1017000	1380000	1233000	748000	2293000	1252500	882000	1276500	775000	807000	1626000	1728000	1573500	1393000	1730000	722000	621000	1085000	499500	1326000	2023500	2024000	2539500	1481000	980000
2018-08-14	226		4179000	616000	1957000	1947500	1118500	788000	1667500	2142000	2207000	1548000	883000	1099000	1089000	2102500	1750500		650000	2166500	1914000	3324000	781000	1410500	1183000	1281000	1347500	610000	2400500	1271500	1559000	1221500	809000	864000	1879000	1779000	1161500	1097000	1798000	745000	490000	1660000	686000	1864000	2151500	3068000	2304500	1284000	840000
2018-08-15	227		3620500	983000	1725000	1808500	1193500	1229000	296500	1946500	1706000	2359000	640500	1148000	1867000	625000	577500		446000	18000	1818000	539000	1350000	744000	327000	1357000	855000	796000	2219500	269000	1528000	992500	576000	805000	1858000	1601000	1388500	841000	1140000	540000	262000	865000	536000	1628000	1493500	2549000	1874000	1688000	1020000
2018-08-16	228	142000	3259000	1151000	1657000	2023000	1358000	1474000	1436500	2378000	1628000	463000	624500	1117000	1229000	1817500	1415000		307000	2801000	930000	3347000	767000	919000	1222000	1351000	1078500	444000	1970500	660500	1308000	1288000	860000	620000	1703000	1232000	1271000	897000	1264000	1038000	602000	1339000	608500	1477000	2025000	2707000	1718500	1302000	758000
2018-08-17	229	158000	3639500	934000	1477500	2214500	1365500	1314000	1300500	2516000	2385000	2164000	855000	797000	1387000	1936500	1345500		739000	2216000	1291000	2940000	1498500	974500	1349000	1351000	1435500	686000	2447500	1179500	399000	1107500	669000	664000	1583000	1971000	1646500	764000	1826000	944000	803000	1467000	670000	1870000	2575500	2957000	1975500	1354000	1160000
2018-08-18	230	172000	4591500	590000	1824500	2053500	1720500	1068000	461000	2374000	2048000	2041000		997000	1593000	735500	645000		573000	2613000	1647000	579000	1129500	447000	264000	1033000	1038500	647000	2503500	196000		814500	1099000	619000	1404000	1806000	1495500		1715000	261000		2363000	708500	2450000	2012000	2795000	2267000	1272000	1110000
2018-08-19	231		3142500	1030000	1341000	2236000	1106000	1087000		1788000	1553000	2338000	656500	35000	1455000	551000	628500		926000	1466500	1075000		870500		1287000	1651000	402500	900000	2002500				902000	1023000	2140000	1275000	1249000	969000	1138000	431500			640000	1834000	1932500	2316000	2102000	1387000	1137000
2018-08-20	232	180000	4287000	1005000	1923000	1850000	1405500	984000	1848000	2107000	1870000	2808000	931500	1340000	1155000	2228000	1147000		663000	1469500	1730000	3234000	960000	1330500		1114000	1501000	570000	2075000	1512500		1118000		909000	1255000	1206000	1508500	1028000	1686000	813000	687000	1647000	596500	1039000	1415500	2070000	1701000	1300000	885500
2018-08-21	233	110000	4283000	908000	1375000	1647000	1290500	1493000	1688500	2381500	2009000	1883000	679000	1396000	1121000	2474000	936000		204000	1629500	2022000	2982000	936500	1047500	1290000	1434000	1336000	655000	2603000	1194000		1405500		541000	2155000	1628000	1716000	1282000	1582000	999000	723000	1453000	1101100	1720000	2027500	2678000	2099500	1532000	851500
2018-08-22	234	202000	4579000	705000	2206500	1952000	1430000	976000	1612000	2366500	1625000	2148000	924000	1489000	1133000	1807000	961000		140000	1495000	1688000	2986000	1070000	1121500	1067000	1182000	1386500	564000	2152000	1334500		1247500		661000	1514000	1270000	1804000	1283000	1506000	979000	727000	1499000	664500	1880000	1671000	2742000	1898000	1269000	855500
2018-08-23	235	132000	4330000	1099000	1872000	1700500	1435500	869000	1940500	2530500	1531000	2985000	849000	1250000	1393000	2455000	844500		235000	1660000	1839000	2857000	1036500	1271500	1169000	1191000	1431000	518000	2107000	1014000		1720000	933000	575000	1146000	1482000	1582500	991000	1070000	900000	725000	1375000	735500	1435000	1753500	2578000	1632000	1122000	944500
2018-08-24	236	255000	5117000	968000	1678000	2428500	1459000	1353000	1983500	2637500	2170000	2176000	978500	1053000	808000	1861000	1171000		407000	1970500	1823000	2702000	1333000	1170500	1286000	1494000	1573000	816000	2556500	1103500		956000	1026000	739000	1679000	1977000	1995500	996000	2131000	949000	614000	1277000	703500	2216000	2358500	3048000	2352000	1315000	1137000
2018-08-25	237	247000	4857000	672000	2102500	1989500	1619000	922000	618500	2726000	2440000	811000	747000	1038000	1315000	632500	412500		567000	2155500	1091000	633000	1445500	317500	115000	1141000	883500		2360000	371500		921000	1130000	606000	1847000	1109000	1581500		1392000	437500		1130000	573500	2352000	2207000	2651000	2602000	1243000	1071500
2018-08-26	238	108000	3467000	938000	1664000	2135500	1414500	1240000		1599500	1648000	649000	576000	7000	1403000	530000	355000		1620000	1359000			1636500		582000	1151000	540000	835000	2113000				1081000	568000	2006000	1425000	1705500	1246000	1141000			1185000	686500	2515000	1275000	2392000	1987500	1649000	1017000
2018-08-27	239	218000	3606000	1307000	1421000	1731500	1309000	1230000	1764000	2234000	1943000	2138000	807000	1331000	918000	2558500	905000		743000	1631000	2095000	3336000	1207000	1219500	1309000	1328000	1445000	687000	2207500	1118500		1456500	955000	673000	1622000	1644000	1993500	1085000	1805000	946500	634000	1585000	480500	1570000	2000000	2596000	2283000	1232000	842500
2018-08-28	240	130000	3921000	1277000	1349500	1738000	1438000	991000	1703500	2559000	1865000	1963000	768000	1221000	1294000	2343500	830000			1610500	1741000	4069000	1003000	1457500	1546000	1778000	1473000	550000	1700000	997500		1191500	626000	540000	922000	1323000	1547500	837000	1456000	1405500	686000	1139000	841000	1325000	1674500	2471000	2471500	1392000	971000
2018-08-29	241	159000	4017000	1316000	1635500	1374500	1270000	1256000	1992000	2243500	1444000	2636000	851000	1137000	1541000	2122500	952500		453000	1566500	1829000	2953000	956500	1477500	1385000	1707000	1153000	823000	2001000	1898000		1118500	620000	442000	1115000	1260000	1257000	903000	1648000	1108500	878000	1213000	592000	1721000	1451000	2927000	1866500	1470000	1039500
2018-08-30	242	132000	3983500	864000	1615500	1876500	1335000	1408000	2012000	2369500	1880000	2977000		1296000	1143000	2104500	1350000		172000	1623500	2084000	2624000	1108500	1315000	1343000	1380000	1381500	612000	2573500	1270500		1408000	686000	671000	1288000	1663000	1828500	1572000	1704000	1100500	681000	1455000	609000	1833000	1624500	2706000	1817000	1335000	733000
2018-08-31	243	228000	4989000	786000	1865500	2184000	1720000	1054000	1555000	2877500	1977000	2454000		1247000	1160000	2154500	853000		535000	2316000	1645000	2842000	1606000	1122000	1066000	1308000	1562000	538000	2583500	1294500		1804000		744000	1495000	1442000	1687000	1380000	1639000	776000	680000	1467000	900000	2411000	2348500	3153000	1934000	1070000	780500
2018-09-01	244	200000	4507000	579000	1700500	1965000	1210500	1015000	252500	2371500	2096000	507000		1058000	1488000	678500	691000		304000	2312500	1003000	642000	1481500	353000	224000	1196000	1470500	953000	2327000	218000		1012000	711000	665000	1169000	1931000	1282500		1457000	443000		968000	484000	2226000	1903500	2659000	2066000	1303000	618000
2018-09-02	245		3886000	978000	1405000	2381000	1362500	1189000		1828000	1629000	694000	798500	35000	1659000	468500	293000		1039000	1309500			1438500		219000	1377000	395000	868000	2274000	60000		1163000	938000	808000	1893000	1286000	1609500	960000	1226000	428500		1279000	470500	1957000	1318500	2167000	2193500	1505000	911000
2018-09-03	246	104000	4184500	1382000	1779500	1514500	1235500	851000	1921500	2714000	1892000	2301000	1056500	1392000	1016000	2753000	954500		664000	1304000	1970500	3585000	1778000	1423000	1666000	1448000	1596500	479000	2411000	1190500				542000	1625000	1612000	1874000	1167000	1815000	1321500	429000	1681000	586000	1625000	1797000	2336000	2134000	1420000	917500
2018-09-04	247	115000	4570500	1344000	1349500	1703500	1232500	1267000	1919000	2581500	1671000	1532000	681000	1107000	1148000	2286000	1117500		346000	1633000	1687000	2987000	1769500	1024000	1160000	1064000	1621000	2081000	2141500	1162500		1616500	963000	812000	1401000	1879000	1426500	1133000	1879000	908500	350000	1787000	563000	1274000	1500000	2682000	2435000	1575000	904000
2018-09-05	248	301000	3891000	1244000	1777000	1977500	1999500	1130000	1540500	2162500	1590000	2177000	874000	1253000	799000	2237500	945500	1808500	248000	1699500	1840000	2604000	1530500	1272500	1084000	1412000	1446500	607000	2171500	1156500		1241000	944000	622000	1312000	1455000	1300500	1257000	1470000	821500	862000	1395000	488000	1586000	2083000	2457000	2077500	1479000	840000
2018-09-06	249	147000	3155500	1178000	1553500	1549500	1206500	1112000	2417000	2412000	1942000	2254000	746500	1051000	975000	2424000	1081500	2118500	165000	1629000	1870000	3115000	1702500	1214000	1118000	1124000	1320000	882000	2011000	1365000		1162500	925000	686000	1422000	1692000	1871000	876000	1700000	1159000	533000	1442000	910000	1583000	1798500	2781000	2170000	1389000	603000
2018-09-07	250		4993500	1102000	1914500	2214500	1495500	1275000	1389500	2826000	2316000	2315000	635000	1653000	1158000	2189000	687000	2029500	300000	1794500	1892000	2702000	2066500	1077500	1277000	1442000	1552000	398000	2501500	1395000		975000	987000	723000	1462000	1699000	1559000	1184000	1756000	1303500	524000	1667000	563000	1756000	2286500	2388000	2559500	1282000	871000
2018-09-08	251	141000	5448500	500000	1864500	1691000	1496500	1345000	676000	2644500	2191000	1010000	805500	1250000	1351000	942000	719000	2107500	693000	2365000	1393000	655000	1683000	354000	410000	1366000	1182000	685000	2530500	203000		786500	983000	574000	2001000	1933000	1413500		1590000	299000		1227000	845000	1489000	2402000	3145000	2325500	1250000	808000
2018-09-09	252		3492000	906000	1662000	1875000	1395500	1305000		1886500	1687000	930000	960500	610000	1950000	765500	23000	1565500	1116000	1340000			1074000	36000	211000	1036000	526000	590000	2118000			1049000		882000	1927000	1202000	1869500	890000	1097000	624000	322000	1169000	285500	2210000	1093500	1974000	1923000	1697000	1082000
2018-09-10	253	217000	4076000	1518000	1654500	2054500	1250500	1289000	2386000	2177000	1826000	2386000	726500	816000	996000	1982500	1180500	1798500	403000	1474000	2123000	2724000	1471000	1390000	1112000	1409000	1385000	523000	2009500	1069500			774000	554000	1554000	1265000	2044500	1147000	1460000	815500	676000	1561000	906000	1584000	1978000	2246000	2026500	1421000	810500
2018-09-11	254	106000	4212000	772000	1478000	1602000	1372500	1150000	1775500	2218000	2017000	1866000	953000	1245000	873000	2141500	1226000	1395000		1450500	1709000	2938000	1654000	1196500	1325000	1051000	1168500	632000	1939500	1586500		1335000	852000	349000	1164000	1500000	1638000		1705000	847000	790000	1025000	857000	1290000	1846500	2563000	2149000	1178000	674500
2018-09-12	255	152000	4087000	1128000	1710500	1971000	1600500	901000	1764500	2302500	2193000	2089000	703500	1186000	1119000	2487000	991000	1798000	268000	1400500	2139000	3046000	1760000	1481000	1264000	1184000	1261500	278000	2400000	1354000		1598500	1049000	496000	902000	1590000	1534000	1105000	1319000	1152500	540000	1223000	879500	1459000	2018500	2487000	2033500	1114000	850500
2018-09-13	256	243000	4043500	1122000	1561000	2129500	1620000	1046000	1817500	2079500	1967000	2749000	769000	1281000	1164000	2060500	1117000	1833000	427000	1258000	2017000	2905000	1695000	1299000	892000	1383000	1146000	754000	2450500	1731500		1713000	760000	741000	1345000	1583000	1586000	966000	1755000	822500	597000	1471000	872500	2278000	1777500	2286000	1914000	1293000	980500
2018-09-14	257	166000	4272000	1117000	1886500	2496000	1362500	1035000	2225000	2713000	2406000	1979000	650500	1648000	1480000	1952000	1281000	1755000	447000	1714500	2100000	2527000	1609000	967000	1102000	1141000	1530500	745000	2221000	1461500		1331500	1220000	879000	1459000	1656000	1750000	1057000	1480000	977000	507000	1531000	591000	2458000	2164500	2545000	2248500	1330000	857500
2018-09-15	258	67000	5090000	693000	1400500	2024000	1228500	1214000		2507500	2226000	545000		889000	1651000	759500	247500	1575000	618000	1851500	1134000	468000	1611000	356500	241000	1320000	1126000	875000	2622000	301500		560000	828000	781000	1341000	1462000	1821500		1531000	659500		1316000	569500	1357000	2225500	2900000	2108500	1380000	921000
2018-09-16	259		3262500	926000	1505500	2479000	1462000	1331000		2171500	1905000	506000	668000		1735000	886500	394500	1500500	1069000	1647000			1111000		263000	1473000	540500	455000	2524500					745000	1751000	1426000	1500000	800000	1442000	595500	366000	1281000	714500	2159000	1368000	2352000	2325000	1669000	821000
2018-09-17	260	215000	3824000	852000	1432500	1779500	1324500	1408000	1627500	2313500	1847000	2975000	974000	1073000	1122000	2390000	1094000	1935500	438000	1469500	2027000	2956000	1839500	1159000	923000	1071000	1338000	746000	2608500	1558500		1504000	653000	535000	1256000	1639000	1727500	1004000	1613000	958500	526000	1421000	474000	1835000	2030000	2429000	1981500	1288000	920500
2018-09-18	261	237000	4214500	895000	1602000	2053000	1148500	1146000	1827500	2410500	1697000	1978000	1042000	1092000	1193000	2446000	1298000	1610000	332000	1404500	2058000	2898000	1723000	1060500	1224000	1095000	1065000	576000	2302000	1550000		1283500	1080000	604000	1500000	1485000	1700000	1273000	1838000	670000	735000	1604000	343000	1144000	1526000	2519000	1741000	1100000	854000
2018-09-19	262		3932000	1063000	1969000	2141500	1552500	973000	2195000	2429000	2178000	2747000	769000	1326000	1183000	2417500	1097000	1717000	194000	1414500	2221000	2730000	2151500	1202000	756000	1139000	1449000	859000	2504500	1226000		1032000	1102000	620000	1022000	1711000	1244500	1111000	1684000	779000	720000	1668000	702500	1671000	2032000	2265000	2207500	1146000	1032000
2018-09-20	263	214000	3840500	1086000	1579000	1764500	1854500	1390000	2272500	2693500	1858000	2492000	1005500	1135000	1292000	2502000	1247500	1996500	145000	1657500	2050000	3648000	3026000	1515500	1518000	1372000	1605000	713000	2637000	1215500		1744000	805000	869000	1604000	1645000	1450000	1197000	1615000	996000	641000	2017000	785500	1592000	1923000	2622000	2328000	1441000	898000
2018-09-21	264	201000	5622000	1263000	2014500	2676000	1801500	1332000	1876500	2641500	2612000	2370000	881000	1424000	1170000	2228500	1087000	1996500	208000	2317500	1617000	2648000	3302500	1275500	843000	1318000	732000	389000	2800500	1625500		948000	932000	720000	1489000	1781000	1870000	997000	2025000	826500	672000	1975000	928000	1787000	2474500	2980000	2324000	1416000	975000
2018-09-22	265	320000	4405500	704000	1925000	2027500	1132500	1134000	626000	2126000	2338000	951000	595000	1135000	1799000	494000	342000	1474000	423000	2456000	931000	229000	1192000	127500	249000	863000	2015000	845000	3326500	93000		604500	869000	803000	1431000	1534000	1394000	1015000	1189000			849000	767000	1569000	2194500	2233000	2236000	1461000	678500
2018-09-23	266	341000		316000	34000	2383500		986000		1956500	1377000	355000	597500	556000	1197000	6000	451500	1297500	472000				774000		201000	1120000	882000		3001500						2066000	1246000	1408000					1335000	415000	1147000	1717000	1383000	2101500		762500
2018-09-24	267	313000						958000			1854000	169000							120000				1080000																						1739500		2864500
2018-09-25	268			823000				444000		2719000	1309000	515000	785500		1101000			1705500	816000				1469500		251000	897000			2500000					878000	2301000	1536000	1885000	662000	2487000		212000	1421000	702000	2153000	1633000	2585000	2937000	1223000	711000
2018-09-26	269	207000	4497000	664000	1319000	2012500	1133500	847000	175000	2109500	1897000	544000	748500	343000	1894000	721000	369000	1984000	769000	1617000	1444000		1194000		208000	1206000		572000	1755000	107500		592500	742000	828000	1538000	1714000	1779000	1089000	1598000		158000	1177000	618000	1689000	1572500	2714000	2092000	2165000	861000
2018-09-27	270	224000	4154000	1343000	1718000	1939000	1282500	1032000	1532500	2680000	1887000	1942000	724000	1278000	1068000	1867500	1064500	1415500	464000	1729500	1517000	3347000	1820000	1161000	1401000	937000	1280000	603000	2011500	1118000		843500	732000	406000	1289000	1440000	1326000	1058000	1649000	885000	698000	1472000	457500	1393000	1846000	2433000	2116000	1388000	750000
2018-09-28	271	259000	4749500	1192000	1547000	2416000	1471000	1054000	2104500	3245500	2258000	2339000	386000	1280000	1257000	2495000	1280000	2010000	332000	2020000	2067000	3083000	1658000	1456500	1154000	1309000	2040500	907000	2626500	1438500		984500	891000	509000	1524000	1832000	2084500	1004000	2158000	798000	566000	1549000	640000	1555000	2443500	2932000	2491000	1373000	809500
2018-09-29	272	251000	5419000	901000	1580500	2107500	1529000	1078000	588500	2743500	2301000	1416000	973000	936000	1316000	673000	663500	1817000	681000	2111500	1492000	552000	1493000	459000	353000	967000	1176500	422000	2582500	348500		636500	894000	483000	1627000	1630000	1800500		1614000	619000		1037000	606000	1937000	2240000	3081000	2541000	1648000	844000
2018-09-30	273		3696000	1274000	1681000	2508500	1254500	1313000		1897500	1753000	762000	773500		1417000	639500	409000	1506500	765000	1553000			1333500		76000	1430000	586000	663000	2285500					789000	1377000	1239000	2145500	1051000	1449000	387500	235000	1388000	873000	1570000	1653500	2604000	2211500	1458000	674500
2018-10-01	274	206000	4794000	1275000	1837500	1919000	1506000	1326000	2188500	2593000	2034000	2512000	794000	1382000	750000	2651000	1290000	1569500	672000	1557000	2612000	3330000	1993000	1776500	1302000	1727000	1834000	1009000	2433000	1445500	400000	1358500	635000	739000	1726000	1519000	2010000	1438000	1387000	1278500	699000	1468000	635500	1602000	2047000	2421000	2095000	1359000	668000
2018-10-02	275	221000	4719000	1054000	1701000	2495500	1760000	1133000	1978500	2456500	2278000	2923000	777000	1143000	1593000	2927500	1230000	1868500		2038500	2577000	2409000	1888500	1240000	1638000	1237000	1898500	558000	2611500	1466500	980000	1502000	874000	648000	1573000	1992000	2349500	1376000	1807000	928500	916000	1303000	756500	2089000	2180000	2930000	2631000	1753000	858500
2018-10-03	276	242500	4746500	1089000	1475500	1881000	1389500	933000	341500	2939500	1741000	637000	657500	817000	1193000	739500	733500	1801000	576000	1874000	1642000	383000	1523000	789500	417000	1845000	1140000	321000	2400000	222500	1745000	1145500	1268000	580000	1704000	2197000	1820500	1074000	1410000	533000	510000	1490000	443000	2179000	1817500	3261000	1931500	1333000	901500
2018-10-04	277	201000	4724500	1360000	1343000	1958000	1167500	916000	2392000	2554000	1788000	2503000	973500	1277000	768000	2346500	1101000	1707000	377000	1404500	2455000	2689000	1363000	1302000	1388000	1085000	1460500	673000	2286000	1222500	2339000	1284500	695000	525000	1250000	1207000	1176000	1225000	1374000	779000	374000	1410000	476500	1333000	2001500	2389000	2098000	1615000	751000
2018-10-05	278	203000	4330000	1128000	1700500	2073000	1200000	828000	1752000	3076500	1819000	3103000	1018000	1774000	963000	2448500	1071000	2048500	484000	1701000	2815000	3451000	1978000	1494500	1508000	2094000	2303000	476000	2849500	1473000	1342000	1742000	817000	552000	1324000	2087000	2020500	1100000	1932000	1199500	776000	1618000	723000	2028000	2485000	2835000	2556500	1684000	799000
2018-10-06	279	165000	4020000	583000	2262000	2031500	1450000	1081000	419500	2585500	2115000	882000		1199000	679000	618500	445500	2043500	105000	2412000	1453000	826000	1640000	428000	310000	1245000	1473500	397000	1912500	360000	521000	704500	692000	650000	1263000	1484000	1714500		2068000	425000		1386000	402000	1726000	2166500	3418000	2982500	1589000	736500
2018-10-07	280		3874500	1028000	1431000	2356500	1558000	750000		1962000	1810000	902000	918500	705000	1665000	781500	575000	1558500	800000	1506500			1464000		254000	1738000	444000	793000	2179000		1719000			627000	1457000	1298000	1879500	737000	1207000	511000	521000	1120000	701000	1710000	1301500	3036000	2298000	1383000	854000
2018-10-08	281	204000	4952500	1386000	1585000	2103500	1620000	1033000	1481500	3326000	2241000	1992000	855500	875000	734000	2280500	1305500	2494000	639000	1755500	2198000	2741000	2158000	1364000	1213000	1602000	1881500	1015000	2781000	1162500	1099000	1046500	1023000	623000	1279000	1737000	2020500	1825000	1792000	788500	835000	1353000	746500	1819000	2610500	2489000	2703500	1277000	1044500
2018-10-09	282	200000	4630500	1087000	1839500	1915500	1395000	1398000	241500	2211500	2071000	824000	687000	979000		849500	785000	1805500	696000	1844500	1728000	357000	1547500	1057500	297000	1411000	1037500	1111000	2303500	400000	1219000	1262000	1290000	595000	1236000	1553000	1540500	826000	1469000	367500	366000	1221000	404500	1425000	2150000	3095000	2285000	1347000	997500
2018-10-10	283	203500	4418000	1277000	1720500	1877000	1610000	1185000	2327500	2803500	2181000	1696000	546500	1364000	963000	3143000	2185500	2164500	268000	1769000	2626000	3253000	2648500	1574500	1251000	1755000	1982000	815000	2308000	1326000	1550000	1143000	806000	704000	1626000	1914000	1722500	1126000	1922000	1105000	647000	1430000	664000	1707000	2403500	2827000	2335500	1542000	994000
2018-10-11	284	241000	5105000	1599000	1528500	1802000	1792500	1295000	2187500	2764500	1915000	3079000	621000	1294000	802000	2442000	471500	1669000	310000	1459500	2133000	3225000	2175500	1529000	1337000	1308000	1688000	501000	2744500	1739500	1671000	1574500	671000	708000	1233000	1719000	1807500	1100000	1770000	1146000	679000	1564000	666000	1469000	2269500	3210000	2269500	1569000	1223500
2018-10-12	285	204000	3883000	1957000	1879500	1921500	1664500	1150000	1974500	2917000	2092000	1326000	652000	1313000	1554000	2504500	1116000	1771500	484000	1812000	2354000	3340000	1396000	1329500	1380000	1371000	2290500	886000	3001500	1434500	1744000	1162500	1024000	847000	1046000	2042000	2020500	1105000	2065000	811000	734000	914000	840000	1757000	2021500	3209000	2612500	1598000	980500
2018-10-13	286	303000	4745000	864000	1837000	2264500	1176500	1292000	767000	2744000	2316000	3950000		847000	1252000	657500	203000	1862000	803000	1907500	1304000	1153000	1391000	429500	302000	1422000	1191500	526000	2715000	243000	1252000	911500	820000	605000	1948000	1848000	2122000		1853000	436000		979000	451500	2183000	1800500	3454000	2470500	1691000	635000
2018-10-14	287		3189000	1411000	1404500	1717000	1447500	1205000		2032500	1435000	1128000		17000	1506000	1223500	463000	1417000	323000	1346000			1296000		236000	1703000	484000	743000	2430000	244500	1390000	1427000		827000	1662000	1589000	1671000	1093000	1200000	498000	521000	1672000	411500	1721000	1528000	2138000	2280500	1651000	757500
2018-10-15	288	322000	3965500	1702000	1663000	1810000	1436500	873000	1803500	2520500	1952000	2223000	609000	996000	1223000	2636500	1239500	1641500	763000	1527500	1930000	3019000	1659000	1278000	1184000	1107000	1541500	618000	2186500	1275000	1438000		1031000	518000	1209000	1124000	1676000	1171000	1662000	964000	480000	1338000	725000	1527000	1998500	2107000	2289500	1600000	1076500
2018-10-16	289	228000	3969500	1321000	1316500	2000000	1383500	1032000	1797000	2420500	1830000	2412000	743000	1296000	1213000	2253500	852500	1652000	770000	1463500	2061000	2849000	1858000	1364000	1071000	1221000	1619500	619000	2171000	1691000	1322000	1307500	826000	734000	1397000	1493000	2111500	966000	1565000	800500	650000	1688000	621000	1354000	1709500	2638000	2172500	1364000	807000
2018-10-17	290	307000	4505000	1248000	1740000	2150500	1205000	1168000	2082500	1998000	1406000	1672000	824500	1437000	1218000	2719500	1387000	1976000		1620000	1865000	3454000	1780500	1166000	1192000	1253000	1563500	479000	2660000	1704000	1196000	1526500	1015000	544000	1096000	1679000	1880000	949000	2022000	676000	554000	1377000	758500	1577000	1927500	2614000	2350500	1524000	773500
2018-10-18	291	338000	3939000	1397000	1431000	1887000	1458000	1010000	2062000	2593000	2059000	2215000	587000	1467000	1010000	2554500	1297000	1758500	394000	1537000	1938000	3142000	1838000	1312000	1102000	1369000	1585500	375000	2668500	1430000	1393000	1326000	927000	776000	1499000	1502000	1814500	1278000	1668000	889000	714000	1585000	735500	1291000	1822000	2425000	2233500	1377000	657000
2018-10-19	292	284500	4615500	1190000	1555000	2019000	1501000	1639000	1365000	2929500	2128000	2241000	473500	1197000	1142000	2660000	1259000	1964000	327000	1809500	1766000	3006000	1996500	1272500	1090000	1514000	797500	754000	2360000	1350500	1321000	975500	965000	591000	1229000	1608000	2690500	1044000	1720000	757000	572000	1482000	629000	1180000	2364500	2678000	2534000	1416000	917500
2018-10-20	293	264000	4871000	1084000	1619000	1927500	1294000	1333000	604500	2565000	2372000	911000	767000	1328000	1579000	819000	391500	1827000	776000	2384000	1468000	983000	1642500	333000	382000	1421000	2448500	935000	1948000	296500	2006000	1210000	603000	754000	1338000	1341000	1827500		1659000	490000		1013000	497000	1871000	2164000	2541000	2509500	1500000	658500
2018-10-21	294		3258000	1056000	790000	2012000	1458500	1536000		1858500	1687000	894000	887000	668000	1243000	969500	410500	1660500	533000	1810500			1710000		240000	1117000	370500	761000	2541500		1277000			667000	1974000	1286000	1475500	1078000	1085000	330000	276000	885000	414000	1837000	1508500	2438000	2329500	1819000	877000
2018-10-22	295	231000	3991000	1464000	980000	1929500	1262000	1085000	1846500	2503000	1738000	2564000	743000	823000	625000	2670000	1176000	1615500	639000	1545500	2409000	2871000	1893000	1461000	1181000	1293000	1434500	632000	2003500	1255000	1122000	1040000	937000	616000	1170000	1219000	1771500	1016000	1821000	979000	412000	1511000	614000	1629000	1963500	2338000	2187500	1146000	820500
2018-10-23	296	233000	4680000	1311000	1678000	1393000	1591000	1348000	2247000	2688500	1879000	2845000	619500	1177000	1217000	2342500	845500	2115000	484000	1563500	1806000	3571000	1760500	1406500	1487000	1431000	1524000	733000	2341000	1363000	1589000	1577000	709000	684000	1033000	1300000	1464000	965000	1791000	1168000	548000	1458000	640000	1799000	1838000	2703000	2235000	1226000	1149000
2018-10-24	297	247500	3883500	1402000	1418500	1985000	1331000	1200000	1673500	1908000	1824000	2645000	644000	1353000	1387000	2753000	1273500	1682500	384000	1304500	2119000	3240000	1884000	1313500	1077000	1161000	1650000	571000	2180500	1233500	1497000	1277000	772000	525000	1321000	1595000	2022500	1150000	1311000	869500	464000	1459000	550500	1682000	1742500	2634000	2267000	1463000	776500
2018-10-25	298	202500	4420000	1461000	1644500	1784500	1325000	1232000	2448000	2557000	1704000	2456000	698500	1326000	1399000	2474500	969000	1581000	455000	1681000	2286000	2847000	1453500	1155500	1336000	1399000	1515000	751000	2601500	1362500	2410000	1581000	1084000	658000	956000	1903000	1811000	1096000	1813000	670500	519000	1591000	396000	1713000	2127500	2857000	2301500	1515000	788000
2018-10-26	299	200000	5090000	1365000	1703000	2065500	1545500	1256000	2100000	2475500	1957000	2428000		1394000	1396000	2513000	1208000	1847500	537000	1877000	1930000	3584000	1534000	1325500	1671000	1761000	2357500	561000	3021500	1688000	426000	1168000	1304000	790000	1170000	1418000	1790500	1002000	1627000	827000	593000	1402000	569500	1606000	2165500	3051000	2824500	1397000	1051000
2018-10-27	300	219000	5307000	1377000	1600000	2569500	1425500	1122000	1136500	3096500	2257000	2190000		860000	1554000	729000	485000	2427000	840000	2122500	956000	1065000	1693000	590500	415000	1450000	1675500		2693500	330500	1295000	433000	609000	846000	1845000	2003000	1875500		2061000	721500		1151000	628000	1887000	1924000	2948000	3191500	1657000	828500
2018-10-28	301		3842000	1027000	1300500	2008500	994500	1527000		2086500	1727000	747000	536000	831000	1160000	865500	232000	1402500	1119000	1371000			1351500		261000	1515000	558000	1354000	2314500	98500	1501000			995000	1527000	1000000	1640500	927000	1327000	572500	262000	1053000	597000	2015000	1985500	2181000	2524500	1708000	1153500
2018-10-29	302	209000	4761500	1371000	1511500	2098000	1352500	1396000	1907000	2933500	2051000	2931000	700000	669000	1450000	3005500	1367000	1600500	691000	1422500	2188000	3415000	2086500	1487500	1585000	1439000	1930500	698000	2364500	1217500	1163000	1271500	561000	681000	1456000	1706000	2099000	1510000	1692000	828000	664000	1469000	797000	1311000	1658500	2251000	2578000	1510000	858000
2018-10-30	303	228500	4396000	1094000	1223000	2031500	1423500	1077000	1849000	2696500	1838000	2421000	743000	1990000	1111000	2744500	896000	1608500		1412000	1900000	3547000	2431500	1773500	1339000	1332000	1732500	416000	2295500	1770500	1551000	1405500	654000	736000	1325000	1677000	2226000	994000	1887000	803000	406000	1490000	754000	1302000	1606000	2594000	2399000	1318000	1054500
2018-10-31	304	305000	4894500	1513000	1402000	1803000	1580500	1082000	2112000	2970000	1922000	3850000	575000	1178000	813000	2976000	1572500	2014500	379000	1734000	2072000	3502000	2162000	1466500	1321000	1362000	1503500	658000	2452000	1528000	1566000	1748500	787000	554000	1170000	1468000	2012500	850000	1666000	819000	656000	1488000	594500	1527000	2052500	3417000	2187500	1812000	1028000
2018-11-01	305	470000	4795000	1479000	1569000	1722500	1435500	934000	2540500	2338500	1632000	2813000	702500	1653000	1068000	2919500	990000	1448000	277000	1218000	2356000	3013000	2243000	1111000	1505000	1546000	1547000	593000	2410000	1689500	3267000	1630500	759000	507000	948000	1388000	1872500	1031000	1412000	1015500	592000	1466000	484500	1515000	1979500	2643000	2001500	1399000	1001000
2018-11-02	306	451000	4692000	1335000	1785000	2262500	1291500	1302000	2002000	2708500	1998000	1890000	549000	1257000	1115000	2904000	1275500	1859500	352000	1944000	2233000	2716000	1600000	1296000	1285000	1299000	1824500	724000	2249500	1524500	2943000	1378000	738000	624000	1065000	1698000	1809500	1136000	2108000	864500	428000	1530000	501000	2091000	2071500	3307000	2346000	1693000	964500
2018-11-03	307	383500	4368500	910000	1405500	2319500	1234000	1223000	694500	2566000	2015000	580000	769000	878000	1371000	639000	393000	1465000	648000	2656500	1302000	1326000	1300500	291000	315000	1301000	1314000	882000	2533500	490000		795500		875000	1290000	1527000	1375000		1585000	461000		1288000	554000	2068000	2097500	2889000	2583500	1790000	1060000
2018-11-04	308		2875000	896000	1455500	2212000	1398500	1106000		1980000	1631000	1203000			1686000	817000	631500	1337000	660000	1888500			1396500		279000	1521000	724000	1251000	2502500		112000			549000	1418000	1594000	1764000	997000	1210000	624000	291000	977000	374000	1629000	1416500	2081000	1907000	1693000	940000
2018-11-05	309	511000	4202500	954000	1318500	1838500	1346000	966000	1853000	2072000	1471000	2369000	799500	1150000	1002000	2515500	1098000	1933500	627000	1585000	1041000	3283000	1630000	1420500	1205000	1288000	1355000	727000	2115000	1134000	952000	1041500	1077000	727000	1758000	1596000	1886000	957000	1721000	894000	543000	1273000	707500	1172000	2019500	2274000	1983000	1571000	1062500
2018-11-06	310	444000	4005000	1039000	1042500	1703000	1230500	1548000	2026000	2199500	1585000	2572000	604500	1163000	1184000	2647500	958500	1784000	511000	1461500	3141000	2922000	1873000	1476500	1358000	1081000	1687000	555000	2547000	1100500	1334000	1320000	1065000	514000	1264000	1462000	1427500	1185000	1749000	892000	531000	1524000	804000	1560000	1916500	2525000	2093500	1566000	930500
2018-11-07	311	484000	3895000	1322000	1438500	1755000	1107500	936000	1924500	2321500	1755000	2423000	659000	1490000	1134000	2327000	1139000	1504000	76000	1550000	2187000	2884000	1559000	1391000	1432000	1699000	1167500	533000	2477000	1454500	1694000	1510000	866000	531000	949000	1309000	1533500	1255000	1632000	667500	446000	1643000	447000	1729000	1985000	1924000	2701500	1607000	865500
2018-11-08	312	473500	3483000	1612000	1481000	1824000	1187500	950000	2321000	2683000	1489000	3047000	415500	1574000	972000	2301500	851000	1820000	259000	1381000	1821000	3423000	2064500	1125000	1816000	1567000	1405000	699000	2260000	1252000	1922000	1310500	650000	600000	975000	1177000	1337500	903000	1535000	1335000	509000	1676000	618500	1632000	1800500	2417000	2387000	1272000	716500
2018-11-09	313	362000	4752000	993000	1365000	2192000	1508000	1277000	1709500	2409500	2230000	1972000	667000	1016000	1186000	2329500	1011500	2073500	124000	1811500	1868000	2736000	1927500	1388500	1207000	1287000	645500	599000	2538000	1361500	820000	1413500	785000	761000	944000	1768000	1525000	1123000	1576000	800000	547000	1746000	595000	1816000	2305500	2639000	2308000	1398000	879500
2018-11-10	314	407000	4993500	1118000	1573500	1917500	1413500	1051000	1268000	2582000	1990000	1292000		937000	1488000	581000	474000	2041500	512000	1962000	1109000	802000	1617500	329500	267000	1582000	2843000	846000	2927000	234000	1667000	589500	924000	727000	840000	1875000	1565500		1633000	586000		1181000	583500	1548000	2428000	3125000	2619000	1627000	798500
2018-11-11	315	243500	2988000	1238000	1250500	2048500	1190000	1150000		1995500	1734000	832000	938000	57000	1340000	630500	558000	1264500	424000	1900000			1903500		382000	1537000	392000	675000	2308000		2002000			891000	1715000	1300000	2129500	1195000	1116000	508000	426000	1221000	389000	1790000	1394000	1922000	2315000	1596000	769500
2018-11-12	316	317000	3863000	1234000	1488000	1758500	1187500	1284000	2326000	2707500	1704000	1876000	654500	1584000	1077000	2833000	971500	1911500	759000	1446500	1952000	2945000	1990500	1561000	978000	1224000	1571500	434000	2335000	1434000	1058000	1362000	1058000	805000	1203000	1453000	1939000	820000	1694000	911000	482000	1310000	624000	1402000	1680000	2091000	2839000	1440000	878500
2018-11-13	317	539000	4382000	1304000	1352500	1881500	1155500	1420000	1876000	2680500	1780000	2113000	592000	1142000	1163000	2559500	1357500	1839000	415000	1586500	2074000	3254000	2091500	1388000	1337000	1313000	1314500	371000	2231500	1197500	2206000	1545000	974000	767000	1352000	1642000	1438000	1113000	1654000	781000	359000	1433000	927500	1275000	1752500	2847000	1598500	1781000	885000
2018-11-14	318	431500	4660500	1489000	1608000	1611500	1691500	1179000	1992500	2837500	1708000	2474000	555000	1171000	1622000	2739500	1236500	1680500		1521500	2031000	2605000	2091500	1630000	1440000	1204000	1516500	1244000	2214500	1841500	1907000	1563500	802000	611000	1048000	1480000	2013000	1283000	1504000	614500	441000	989000	668000	1550000	2326000	2485000	2394500	1486000	846500
2018-11-15	319	239000	3830000	1233000	1463500	1820000	1573000	1333000	2044500	2783500	1805000	2457000	690000	1481000	948000	2812000	1004000	1730500	446000	1436000	2043000	2962000	1679000	1327000	1343000	876000	1279500	579000	2226000	1076000	1603000	1537500	654000	681000	1163000	1709000	1661000	910000	1643000	866000	649000	1179000	692000	1293000	1766500	2341000	2114000	1906000	835500
2018-11-16	320	203000	5369500	1012000	1729500	2000500	1561500	1472000	1672500	2868000	1872000	2165000	700500	1504000	1019000	2156500	1598500	1868000	327000	2117500	2136000	2709000	1943500	1207500	1235000	1258000	1955000	434000	2751500	1304500	2074000	1115500	1189000	502000	1430000	1871000	2148500	994000	2020000	1063500	699000	1281000	652000	1850000	1973500	3439000	2631500	1560000	814000
2018-11-17	321	481000	4498000	971000	1501500	2581500	1422000	1215000	768000	2423500	2150000	1232000	772000	1313000	1567000	488500	525000	2118500	384000	1694500	868000	924000	1779000	397000	216000	1285000	1527500	574000	2877000	557000	1638000	1325500	833000	797000	1548000	1897000	1440500		1865000	403500		1446000	791500	1952000	2087500	3498000	2275000	1916000	774000
2018-11-18	322		4096500	1153000	1479500	2073500	1242500	1351000		2089500	1171000	671000	848000	41000	1426000	917500	373500	1309500	694000	1421500			1464500		172000	1089000	472000	751000	2050000		1293000			602000	1783000	1160000	1845500	852000	1417000	493000	198000	1599000	494000	1688000	1547000	2177000	2256500	1772000	748000
2018-11-19	323	302500	4032500	1191000	1613000	1632000	1380000	1035000	1766500	2143000	1569000	1844000	570500	1493000	642000	2487000	1232000	1536500	602000	1695500	1881000	2766000	1857000	1477500	1670000	1462000	1460000	476000	2216500	1125000	1957000	1105500	833000	806000	1534000	1135000	1866000	1340000	1490000	724500	588600	1491000	564000	1221000	2095500	2388000	2297500	1358000	823000
2018-11-20	324	248500	3958500	1067000	1583000	2052500	1342500	1266000	1841500	2517000	1724000	2433000	400500	1102000	1142000	2833000	1090000	1644000	348000	1957500	1830000	3002000	1805000	1380500	1472000	1216000	1445000	414000	2013500	1204000	1605000	1343500	746000	662000	1376000	1480000	1838500	950000	1399000	909000	609000	1762000	609000	1142000	1743500	2703000	2094500	1258000	772000
2018-11-21	325	421000	3694000	1219000	1400000	1787500	1738000	873000	2164500	2423000	1664000	2691000	847000	1420000	1238000	2789000	1139000	2019500	215000	1824000	2134000	3261000	2158000	1669000	1596000	1245000	1208000	542000	2118500	1421000	1434000	1442500	711000	820000	1178000	1503000	1900000	647000	1837000	957500	640000	1309000	551500	1309000	1823000	2693000	1954000	1358000	906000
2018-11-22	326	302500	4228000	1200000	1404500	1699500	1357500	1276000	1883500	3262500	1926000	2810000	700000	1178000	1172000	2736000	1164500	1392500	98000	1437000	2084000	3838000	2001500		1315000	1285000	1537000	684000	2139500	1838500	1137000	1532500	810000	480000	1426000	1669000	1804500	1047000	1587000	879000	350000	1461000	432500	1499000	1725000	2913000	2489500	1752000	1020000
2018-11-23	327	425000	5495000	1146000	1905500	2013000	1513500	1020000	1739500	2729500	1873000	2392000	699000	1221000	1515000	2727500	1183000	1952000	683000	1822000	2038000	3119000	1917500	2433000	1137000	1485000	2005500	622000	2942500	1391000	1660000	1201500	989000	439000	1775000	1738000	2216000	1015000	1863000	566000	637000	1813000	728500	1639000	2112500	2996000	2234000	1634000	1226000
2018-11-24	328		6084500	1058000	1812000	2084500	957500	843000	839500	2485000	1831000	2045000		1309000	1204000	795500	371500	1605000	539000	2027000	1096000	773000	2046000	296500	182000	1233000	1605500		2877500	445500	2199000	772500	1129000	728000	1505000	1300000	1869000		1894000	450000		1089000	626000	1607000	2410500	2998000	2494000	1526000	963500
2018-11-25	329		3041000	919000	1506500	2097500	1005500	1313000		1778500	1262000	546000		54000	889000	763500	372500	1864000	614000	1387000			1550000		276000	1498000	595500	589000	2303500		682000	1200000		524000	1359000	1202000	2212500	590000	1433000		106000	1378000	566500	2031000	1056500	2308000	2158000	1693000	890500
2018-11-26	330	783000	3962000	1797000	1323000	1854000	830500	1072000	1593000	2329500	1933000	2188000	510500	1322000	1068000	2591500	820500	1542000	719000	1187000	1734000	3199000	1811000	1283000	1295000	1482000	1610500	600000	2010500	1119500	1420000		681000	684000	1490000	1296000	2345500	1387000	1714000	785000	541000	1493000	460000	1631000	2110500	2309000	2097500	1518000	887000
2018-11-27	331	476000	4186000	1490000	1427500	1948000	1385000	1372000	1881500	2048000	1672000	2023000	617500	1507000	1542000	2491000	966000	1521000		1639500	1862000	3492000	2157000	1443000	1262000	1242000	1460000	576000	2212000	1200000	1029000	1358500	715000	695000	981000	1471000	1692500	778000	1692000	734000	562000	1457000	585000	1197000	1861000	2527000	1875000	1385000	989500
2018-11-28	332	519000	4249500	837000	1517500	2031000	1292000	1555000	1688000	2590500	1443000	2246000	597000	1215000	1302000	2600500	983500	1613000	202000	1514500	1672000	3063000	2013500	1293000	1224000	1018000	1497000	593000	2206500	1870000	1251000	1457500	802000	781000	1337000	1162000	2011000	1068000	1423000	857000	847000	1202000	518500	1679000	2034500	2871000	1983500	1465000	741500
2018-11-29	333	315000	3788500	1307000	1300500	1715000	1562000	1230000	2164500	2729000	1683000	2709000	610000	1497000	945000	2502500	951500	1562000	436000	1394000	2272000	3309000	2497500	1457000	1510000	1213000	1700500	583000	2025000	1509500	1503000	1633000	1019000	630000	1089000	1738000	2108000	682000	1731000	847000	406000	1912000	600500	1487000	2156500	2818000	2394000	1176000	1787500
2018-11-30	334	428000	4485000	1123000	1300500	2431500	1518000	1254000	1694500	2735000	2404000	2507000	448500	1466000	908000	2627000	1451500	1992500	222000	1999500	1852000	3295000	2533500	1211000	1559000	1496000	1625000	538000	2823000	1314500	1736000	1033000	1292000	568000	1102000	1938000	1844500	1308000	1927000	729000	562000	1316000	796000	2098000	2603000	3239000	2651000	1712000
2018-12-01	335	404000	4291500	1132000	1380500	2049000	1468500	1409000	1026500	2743000	2056000	1360000	628000	860000	1222000	1036500	519500	1842500	721000	1893000	971000	556000	1608000	475500	420000	1255000	1501500	687000	2700500	337500	1508000	597000	764000	594000	1000000	1382000	2161500		1800000	360000		1370000	471500	1764000	2538500	3110000	2289000	1607000	707000
2018-12-02	336	416500	3396000	1306000	1411500	1920000	1093000	1087000		2113000	1327000	679000	673500	77000	1374000	807500	523000	1102000	510000	1540500			1081500		160000	1185000	584000	821000	2203500		866000	1257500		749000	1545000	931000	1815000	998000	1065000	497500	303000	822000	559500	1661000	957000	2721000	2099500	1688000	1013500
2018-12-03	337	417000	4336500	1506000	1604500	1763000	1170000	1024000	1987500	2003500	1549000	2877000	670500	1319000	1082000	2545000	734000	1352500	699000	1573000	1984000	3205000	2272500	1333000	559000	1633000	1461000	428000	2209000	1379000	1272000		379000	646000	1042000	1096000	2083000	921000	1693000	1193000	360000	1780000	788000	1322000	1601000	2154000	1993500	1038000	743000
2018-12-04	338	460500	3944000	1334000	1380500	2076000	1287000	973000	1941500	2353500	1855000	2719000	572500	1536000	884000	3339000	906500	1664500	141000	1596000	1828000	3231000	2321500	1385000	1465000	1201000	1504500	415000	2301000	1330000	1687000	1157000	833000	613000	1349000	1578000	1905500	1468000	1621000	867000	357000	1619000	721000	1304000	1866000	2785000	1938500	1222000	1081500
2018-12-05	339	510000	3921000	1428000	1780500	2103500	1447500	1231000	2245000	2321000	1778000	3318000	358000	1242000	1169000	2217500	953500	1720000	330000	1593500	2183000	3025000	1667500	1458000	1701000	895000	1555000	1269000	2906500	1210500	1429000	1449000	792000	615000	1110000	1453000	1802000	956000	1777000	829500	581000	1535000	607500	1524500	1782000	3147000	2187500	1309000	1088000
2018-12-06	340	658000	4045000	1320000	1466500	2039000	1464000	1453000	2047000	2178000	1650000	2377000	535500	1466000	849000	2631000	986500	1475500	149000	1402500	2124000	3410000	2236000	1051500	1595000	1331000	1607500	738000	2873500	1188500	1499000	1300500	878000	621000	944000	1234000	1764000	1096000	1804000	835500	462000	1536000	346000	1148000	1971500	2961000	2116000	1789000	1189000
2018-12-07	341	236000	5465500	1100000	1835500	2515000	1339000	1005000	1800000	2982000	1750000	3097000	854000	1709000	786000	2485500	1269000	1553500	448000	2170000	2372000	3713000	2376000	1237000	1675000	1550000	1915000	448000	2600500	1618000	1686000	1261500	574000	790000	1429000	1664000	2514500	1100000	2063000	977000	448600	1613000	549500	1440000	2271500	3152000	2753500	1372000	1282500
2018-12-08	342	430000	4767000	816000	1256000	2163000	1301500	701000	711000	2445500	2038000	996000		977000	896000	746500		1654500	222000	2278500	1113000	1112000	2244000	532500	353000	1724000	1558000	596000	2724000	396000	1581000	1645000	455000	555000	1588000	1668000	1540500		1859000	581500		1414000	538000	1547000	2145000	3229500	2755500	1551000	880500
2018-12-09	343		3725000	1101000	1427000	2321000	1258000	809000		2482500	1580000	1036000	637500		1154000	810000	563000	1444000	454000	1691000			2005500		405000	1504000	813000	450000	2636000		788000	1367000		659000	1605000	1341000	2075500	737000	1096000	587000	345000	1201000	517500	1986000	1592000	2327000	2368000	1702000	1069000
2018-12-10	344	538500	3948500	1455000	1605000	1789500	1318000	726000	2005000	2624000	1884000	2122000	583000	1389000	961000	2848000	1186000	1715000	622000	1506500	2280000	3601000	1873500	1448500	1459000	1175000	1765500	441000	2858000	1409500	1463000		1022000	879000	1467000	1548000	2121000	1203000	1719000	1208500	600600	1445000	591000	1106000	1914000	2476000	2259000	1657000	985500
2018-12-11	345	428500	4739500	1035000	1476500	1513000	1209000	1022000	2072500	2217000	2281000	2473000	835500	1399000	891000	3400500	1167000	1572000		1647500	1770000	3238000	2031000	1094000	1862000	1247000	1681500	707000	2101000	1798500	1752000	1609000	556000	665000	1602000	1415000	1895500	990000	1489000	901000	664000	1518000	686500	1346000	2315500	2509000	2254000	1275000	1169000
2018-12-12	346	407500	4405500	1410000	1319000	2035000	1259000	973000	1845500	2351000	1841000	2544000	630500	1460000	952000	2763500	1098500	1886000	219000	1467000	2050000	2918000	2270500	1322000	1193000	1292000	1924000	370000	2302500	1641500	1223000	1433000	970000	701000	1182000	1520000	1643500	1346000	1469000	931000	845000	1430000	528000	1181000	1807000	2947000	2674000	1342000	900000
2018-12-13	347	552000	3925500	1349000	1666500	1802000	1545500	1107000	1768500	3112000	1942000	2142000	447500	1468000	766000	2580500	1323500	1574500	505000	1503000	2192000	4104000	2172000	999500	1478000	1206000	1663500	811000	2808000	1405000	1676000	1287500	750000	693000	1235000	998000	1995000	1175000	1561000	969000	618000	1803000	331500	1833000	1922500	3221000	2702000	1395000	1423000
2018-12-14	348	417000	4668500	1191000	1606500	2180500	1645500	1229000	1786500	2868000	1905000	2646000		1433000	904000	3026500	913000	1870500	343000	1920000	2266000	2984000	1774000	1471000	1508000	1422000	1807000	709000	3051500	1545000	1312000	878000	842000	548000	1084000	1477000	1853500	1091000	1943000	766000	361000	1438000	811000	2168000	2162500	3204000	2404500	1394000	1305500
2018-12-15	349	403000	4378000	1130000	1590500	2349000	1123500	1211000	773000	2623000	2446000	728000	764000	1207000	1209000	1047000	463500	1779500	365000	2276000	1159000	660000	1882000	479000	257000	1504000	1618500	380000	2503500		1356000	506000	589000	689000	1301000	1443000	1722000		1797000	537000		1488000	517500	1517000	1820000	3719000	2517500	1452000	771500
2018-12-16	350	400500	3549000	1226000	1292000	1817000	1461500	1003000		1462000	1716000	920000	594500	8000	1088000	859000	414000	1386000	467000	1588500			1899000		237000	1484000	461000	442000	2323000		597000			709000	1487000	1246000	1538500	1002000	1082000	417000	288000	795000	122500	1679000	1213000	1912000	2058500	1576000	1323500
2018-12-17	351	310000	3859000	1267000	1109000	2068500	1251500	1333000	2212500	2225000	1716000	2136000	998000	1582000	859000	2301000	1311000	1889000	532000	1434000	1972000	3107000	1996000	1144000	1577000	1568000	1726000	524000	2402000	1179500	1434000	1420500	737000	649000	1291000	1129000	1700000	979000	1596000	1018000	616000	1450000	1464000	1052000	1872000	2583000	2335500	1289000	814000
2018-12-18	352	155500	4068500	1201000	1343500	2142500	1516000	951000	1766000	1928500	1645000	2861000	512000	1408000	1094000	3144500	989500	1792000	181000	1376500	2019000	3314000	1927000	1040500	1133000	1261000	1526000	854000	3078500	1458000	1726000	1456500	620000	597000	1360000	1752000	1702000	1005000	1370000	771000	769000	1208000	975000	1147000	1881500	2593000	2421500	1172000	1011500
2018-12-19	353	466000	3853500	1207000	1483000	2109000	1389000	1021000	1943500	2409000	1796000	2288000	226500	1288000	638000	2546500	1261000	1708000	172000	898000	2029000	2872000	1806500	1062500	1734000	1088000	1394500	571000	1701500	1447000	1089000	1284500	664000	371000	1426000	1211000	1916000	781000	1517000	948000	832000	1977000	429500	1435000	1669500	2879000	2173500	1331000	802500
2018-12-20	354	202000	4257000	1192000	1711000	1953000	1577500	1147000	1813500	2551500	1430000	2200000		1163000	845000	2044500	1004500	1759500	397000	1596500	1742000	2878000	1918000	1059000	1338000	1183000	1558500	527000	2300500	1528500	1556000	1801500	812000	566000	1510000	1783000	1493000	929000	1451000	694500	609000	1474000	578500	1561000	2005500	2637000	2148500	1655000	759000
2018-12-21	355	401000	4603500	1224000	1467500	2197500	1522500	736000	1890500	2132500	1688000	2439000	333500	1084000	801000	2040500	802500	2089000	233000	2004000	1896000	3213000	1751000	1004000	1239000	1465000	2244500	745000	2729000	1577000	1455000	1290500	851000	653000	1531000	2019000	2001500	1056000	1705000	819000	678000	1654000	596500	1357000	2428000	3232000	2781500	1380000	960000
2018-12-22	356	203000	4927500	658000	1640500	2210500	1404500	1352000	717000	2475000	1891000	810000		839000	1026000	573500	380500	1694500	389000	2142500	946000	798000	1338500	282000	272000	1464000	1573000	554000	2530500	428000	1590000	898500	837000	715000	1346000	1600000	1262500		2125000	476500		1093000	703500	2026000	2252000	3042000	2450000	997000	855000
2018-12-23	357	151000	3262500	767000	1252500	1857500	1133000	962000		1761000	1666000	626000	833500		825000	686500	362500	1297000	494000	1966000			1208500		450000	1643000	504000	972000	2503000		615000			778000	1417000	1220000	1798000	942000	1250000	423000	271000	1125000	342000	1858000	1080500	2145000	2146500	2005000	854500
2018-12-24	358	206000	4745500	931000	1435500	2333500	1217000	958000	962500	2352500	2188000	1590000	584500	1123000	1058000	1432500	1041000	1939000	656000	2010500	1953000	1876000	1200500	955000	986000	1571000	2216500	733000	2424000	1186500	1608000	1061000	859000	631000	1051000	1563000	1692000	1095000	2135000	808000	451000	1459000	622000	1647000	2276000	2671000	1970500	1296000	912500
2018-12-25	359	238500	4141500	552000	1191000	1921500	1178500	758000		1726500	1720000	446000	607500	747000	989000	191500	192500	1629500	102000	1965500	699000	299000	739500	441500	548000	1777000	1189500	548000	2348000	297000	910000	692500	1019000	462000	1054000	1488000	1642500	727000	1150000	409500	287000	1235000	238000	1475000	1630000	2683000	1914500	1058000	930000
2018-12-26	360	674500	3861000	1227000	1514000	1815500	1515000	1096000	2337500	2453000	2032000	1778000	652500	1571000	962000	2475000	1140500	1471500	140000	1446000	1932000	3106000	1232500	1309000	1272000	1447000	1774500	668000	2475000	1326500	1552000	2067500	720000	646000	1488000	1478000	1938500	1259000	1626000	934500	376000	1708000	513000	1028000	2092000	2724000	2745500	1050000	832000
2018-12-27	361	221000	4399000	1358000	1241500	2275500	1264000	872000	2150000	2630000	2075000	2685000	746000	1149000	1039000	2691500	1137500	1756500	201000	1502000	2092000	3323000	1200000	1344000	1758000	1925000	1506000	626000	2565500	1628000	1569000	2057000	576000	536000	1270000	1432000	1367500	974000	1690000	941000	365000	1490000	444000	1238000	2225500	2797000	2867000	1569000	892000
2018-12-28	362	503000	4289500	1398000	1726500	2860500	1377000	1564000	1895000	2846000	2028000	2276000	603000	1390000	1019000	2210000	1393000	2016500	463000	2268000	2504000	3774000	1240500	1102500	1801000	1604000	1564500	677000	3035000	1183000	1498000	1293000	734000	726000	1495000	1519000	1600000	857000	1901000	503000	759000	1596000	757000	1648000	3150000	2992000	2723000	984000	766000
2018-12-29	363	479500	4118000	728000	1417500	2137500	1177500	936000	559500	2262000	2133000	1115000	457000	972000	1306000	645000	436000	1833000	557000	2409000	1060000	666000	1148500	313000		1455000	1224000		2526000		1301000	745500	661000	626000	1330000	1436000	1034000		1903000	563500		1186000	283500	1885000	2091000	2970000	2107000	1287000	1544500
2018-12-30	364		3234500	576000	1423500	1941500	970500	1296000		1807000	1385000	798000		52000	1610000	563500	476500	1352000	673000	1497000			1089000			1300000	715500	714000	1966500		1017000			657000	1732000	827000	1502000	782000	1170000	353000	162000	1462000	461500	1449000	1382500	2701000	1968000	1198000
2018-12-31	365	702000	5650000	1318000	1479500	2706500	1653500	1092000	863000	2962000	2283000	1571000	701500	1092000	1115000	1280500	1139500	1598000	724000	3087000	1916000	2504000	1290500	687000	1010000	1014000	2899500	638000	2316500	613500	1610000	556500	746000	626000	1627000	1530000	2021500	1260000	1859000	715000	498000	2016000	633000	1320000	2579500	1508000	2765000	1364000	770500
2019-01-01	366	563000		457000	1375500	2303000	1071000	693000		2049000	1477000	181000	425500		780000	203000	432000	1469000	420000	1713500	619000		948500			706000	1200500	239000	2277500		1332000	964500	794000	737000		1013000	1504000	608000	1821000		277000		409500	1496000	1861000		2140500	888000	913500
2019-01-02	367	400000		1388000	1875500	2320500	1219000	833000	1576500	2221500	1883000	2795000	694000	1000000	649000	2201000	598000	1544000		1570500	2165000	3401000	1007500	1311000	1629000	1060000	1406000	527000	2183500	1439500	1446000	1265500	761000	530000	1038000	1094000	1752000	923000	1609000	619500	460000	1208000	589000	1043000	2235500	2694000	2295500	1234000	914000
2019-01-03	368	411000		1250000	1873500	1615000	1646500	1372000	2237000	2124500	1631000	2376000	738000	1078000	795000	2260000	1112000	1200000	102000	1717000	2061000	3279000	1450000	1080500	2015000	1122000	1243500	561000	2226500	1200000	1553000	1987500	602000	515000	1388000	1026000	1719500	1085000	1536000	927500	616000	1599000	467500	947000	1887500	2605000	2190000	1258000	588000
2019-01-04	369	500500		1141000	1653000	3021000	1637500	1320000	1509000	2580000	1880000	2790000	593500	1219000	810000	2351000	1166000	1489500	305000	1567000	1680000	2605000	1127000	1143500	1620000	1554000	1763000	407000	2068500	1361000	753000	1133500	589000	568000	2036000	1662000	2061500	1123000	2084000	912500	508000	1221000	601000	1539000	2498000	3739000	2141500	1171000	794000
2019-01-05	370	211000		1180000	1518000	2479000	1442500	885000	374500	2272000	2160000	761000	719000	830000	1120000	684500	493500	1495500	468000	2280500	1204000	747000	1441500	409000	324000	1306000	1481500	533000	2329500	263500	1235000	896000	998000	580000	1312000	1330000	1749500		1434000	544000		932000	509500	1262000	2003500	2846000	2256500	1339000	739000
2019-01-06	371			894000	1588000	1912500	1618500	1139000		1529000	1498000	569000		659000	1252000	635500	579000	1133000	264000	1699000			1249000		215000	1413000	539000	542000	1740500		1031000			834000	2069000	1014000	1273500	955000	1259000	494000	226000	984000	430000	1845000	1431500	2414000	2000000	1075000	1075500
2019-01-07	372	407000		1111000	1370000	2348500	1113000	1089000	2233500	2439500	1640000	2197000		776000	858000	3098500	1355500	1502000	448000	1596500	1932000	3118000	848500	1011000	1533000	1261000	1523000	497000	2537500	1100000	1429000	1347500	674000	722000	1162000	1250000	1604000	1125000	1625000	588500	658000	1342000	511000	879000	2546000	2156000	2086500	1211000	659500
2019-01-08	373	451000		1215000	1649000	2209000	985500	1266000	2029500	2402000	1789000	2777000	645000	1266000	689000	2631500	1346500	1488000	278000	2265000	2232000	3531000	1335500	1338500	1671000	1267000	1524500	1257000	2290000	1398000	367000	1340500	496000	591000	1738000	1116000	2159000	884000	1491000	792000	689000	1222000	471000	1226000	1970000	2670000	2288500	1204000	1037000
2019-01-09	374	666500		1270000	1502000	1895000	1305500	1034000	1884500	2364000	1808000	2672000	1281500	1512000	792000	2791500	1083000	1630000	70000	1337500	1980000	2904000	1687500	1071000	1405000	1452000	1317000	602000	2188500	1439000	2478000	1488500	913000	465000	1716000	1158000	1586000	1120000	1340000	870500	454000	1430000	772500	1077000	1785000	2503000	2047000	1178000	824000
2019-01-10	375	501000		1463000	1672500	2010500	1334500	665000	1887500	2285500	1786000	2955000	456000	1260000	768000	2810000	1171000	1673000	97000	1410500	1763000	2638000	1462000	901000	1671000	1091000	1484500	819000	2410000	973000	1430000	1548000	830000	507000	1832000	1120000	1932000	929000	1278000	909500	733000	1504000	770500	1336000	1851500	2372000	2068000	1618000	868500
2019-01-11	376	213000		1493000	1514500	2520500	1397000	562000	2029000	2557000	2013000	2420000	808000	1159000	1190000	2645500	1189000	1712500	377000	1830000	1759000	3449000	1193500	956500	1224000	1124000	1997500	517000	2426000	1389500	1282000	714500	907000	680000	1455000	1383000	1621000	858000	2047000	647000	519000	1351000	465000	1510000	1978500	3245000	2552000	1506000	859000
2019-01-12	377	410000		866000	1287000	1943000	869000	929000	494000	1873500	1901000	645000		617000	742000	551500	298000	1725000	283000	1770500	1074000	848000	777500	295500	213000	1233000	1436000	744000	2633500	456000	1348000	1076000	551000	769000	1137000	1453000	1616500		1766000	522000		1066000	434500	1934000	2082000	2995000	2236500	1443000	782500
2019-01-13	378			676000	1326500	2282500	1244500	1301000		1632000	1313000	1083000	727500		1136000	648000	599500	983500	515000	1282500			713000		302000	896000	496500	501000	2309000		642000			631000	1203000	1036000	1564500	548000	1088000	362500	326000	980000	550000	1603000	1025000	1949000	2116000	1734000	969500
2019-01-14	379	203500		1028000	1003000	1715000	1145000	708000	1534000	2061000	1460000	2281000	479000	907000	940000	2755000	1305500	1453500	480000	1575500	2042000	3138000	1018000	1478500	1457000	1038000	1328500	371000	2273500	1549500	1786000	1038000	891000	483000	1213000	799000	1694500	785000	1846000	584100	576000	1099000	454500	1118000	1744500	2348000	2094500	1302000	827500
2019-01-15	380	511000		1136000	1436000	1673000	1417500	964000	2327500	2330000	1583000	1853000	599000	907000	740000	2202500	1051000	1347500	183000	1395000	1859000	3650000	1073500	1072000	1607000	1238000	1401000	450000	1901000	1237000	1040000	1617500	532000	500000	1066000	1073000	1645500	1116000	1349000	800500	338000	1479000	400500	1182000	1617000	2393000	2448000	1108000	880500
2019-01-16	381	509000		1486000	1237000	1939500	1680500	1006000	2056500	2453500	1899000	2284000	666000	1271000	1021000	2671500	1186000	1532500		1473500	1759000	3004000	1221000	1144000	1742000	1378000	1505500	426000	2534000	1565500	1159000	1505000	919000	543000	1478000	1435000	1883500	825000	1316000	953500	648400	1256000	642500	1065000	1938500	2392000	2088500	1192000	1137000
2019-01-17	382	508000		1116000	1677000	1910500	1503500	1010000	2518000	2312500	1621000	2419000	783500	1000000	639000	2594500	1203000	1302000	375000	1500000	1963000	2902000	1212000	1203000	1371000	1250000	1458500	642000	2160500	1488000	1153000	1102500	641000	651000	1227000	1347000	1739000	1144000	1586000	941000	696000	1137000	587000	1288000	1589000	2368000	2330000	1274000	799000
2019-01-18	383	203000		1161000	1353500	2307000	1222000	1033000	1701000	2482500	1600000	1969000	509500	1248000	545000	3123000	1234500	1580000	288000	1557000	2119000	2948000	1304500	43000	1259000	1207000	2147500	665000	2510000	1284500	2493000	1276000	879000	662000	1278000	1348000	1987500	1180000	1876000	581500	564000	1435000	605000	1029000	2024500	3116000	2787000	1405000	740000
2019-01-19	384	701000		856000	1245000	2118500	1026500	749000	658000	2227500	1809000	707000		811000	951000	505000	526000	1713000	855000	2319500	1164000	659000	840000	979500	275000	1269000	1094000	328000	2164500	360500		977000	709000	442000	1212000	927000	1312500		1616000	368500		1151000	391500	1498000	2068000	3200000	1932000	1518000	608500
2019-01-20	385			1220000	1273500	2424500	862500	1002000		1591000	1573000	447000	450500		764000	1023000	540500	1336500	528000	1458000			1015000	366500	239000	1672000	400500	521000	2156500		454000			580000	1560000	928000	1310000	749000	997000	366000	187000	837000	422500	2028000	1164000	2131000	1954500	1548000	888500
2019-01-21	386	500000		1219000	1559500	1867500	1212000	824000	2685500	2287000	1654000	2156000	451500	1239000	750000	2514000	1273000	1558000	490000	1543000	2014000	3370000	1109000	1247000	1378000	1193000	1315500	363000	2530500	942000	1478000	1161000	679000	575000	1262000	1438000	1792500	691000	2017000	799500	779000	1110000	476000	1200000	1833000	2430000	2285500	1244000	1045000
2019-01-22	387	620500		1229000	1314000	1655000	1518000	843000	2348000	2095500	1660000	2715000	654000	1088000	912000	2491500	1011000	1454500	427000	1072000	1893000	3676000	607500	1153500	1568000	1355000	1128500	709000	2166000	1168000	1006000	1323000	693000	576000	1261000	1286000	1697500	1076000	1819000	828000	570000	1256000	443000	786000	1801500	2239000	2409000	1376000	890500
2019-01-23	388	200500		1076000	1663500	1498500	1318500	758000	1789000	2477000	1802000	2154000	500000	1385000	736000	2789000	1169500	1916000	223000	1612500	1697000	3233000	930000	1304000	1622000	1302000	1334000	733000	2485000	1425500	1624000	1477500	795000	560000	1270000	1359000	1798000	887000	1438000	870000	551000	1249000	537000	1474000	2312500	2726000	2430000	1228000	913000
2019-01-24	389	530000		1483000	1462500	1894500	1431500	931000	2018000	2029500	1880000	1967000	652000	1155000	904000	2562000	869000	1114000	432000	1755500	1800000	3447000	1146000	886500	1395000	1427000	1357000	592000	2229000	1473000	3683000	1394000	731000	636000	901000	1423000	1920500	798000	1917000	784500	410000	1540000	543500	1047000	1629500	2587000	2270500	1537000	748500
2019-01-25	390	613000		929000	1636500	2539000	1372500	1045000	1788000	2852500	1788000	2133000	725000	1179000	852000	2511500	1217000	1877500	62000	1742500	1971000	3035000	1012000	883000	1409000	1300000	1214000	659000	2315500	1303000		898000	819000	729000	1356000	1369000	1873000	859000	1562000	635000	573000	1419000	406500	1673000	2138000	2823000	2338500	1394000	950500
2019-01-26	391	661000		971000	1514500	1644500	983000	1160000	774000	2012500	2013000	691000		824000	1243000	614500	257500	1564500	751000	2499500	1075000	560000	1076500	385500	273000	1745000	1133500		2423500	539000		730000	680000	652000	1323000	1134000	1273500		1653000	463500		717000	502500	1768000	2041500	2955000	2281500	1350000	713000
2019-01-27	392			963000	1601500	2183000	1344000	1206000		1531500	1271000	952000	656000	52000	1110000	1119500	462000	1448500	884000	1176500			1322000		609000	1071000	516000	572000	2135500		1694000			917000	1289000	1070000	1553000	778000	1001000	306500	346000	734000	478500	1568000	1063000	2250000	2158000	1759000	851500
2019-01-28	393	215000		907000	1256500	2219000	1414500	1334000	1937500	2379500	1816000	2225000	911000	1242000	595000	2992500	905000	1687000	716000	1702000	2017000	3439000	1072500	1052000	1546000	1245000	1589000	486000	2233000	1399500	1238000	1715000	755000	726000	1296000	1238000	1977500	978000	1545000	833500	779000	1296000	524500	1309000	1817000	2745000	2540000	1094000	807000
2019-01-29	394	645000		1111000	1599500	1764000	1148000	1043000	2134000	2501000	1910000	2501000	514500	1205000	772000	2742500	768500	1527000	264000	1757500	1958000	3126000	1003000	1131000	1520000	1178000	1447500	589000	2379500	1550000	1474000	1086000	694000	826000	913000	1406000	1774500	734000	1554000	649000	716000	974000	660500	903000	1926500	2695000	2565000	1235000	993500
2019-01-30	395	592000		1227000	1444000	1943500	1242500	945000	1999000	1914000	1945000	3775000	978500	1163000	759000	2916000	1137500	1631500		1507500	1962000	3228000	1322500	1132000	1552000	1024000	1405000	528000	2262500	1396000	1468000	1292500	611000	471000	1419000	1304000	2024500	934000	1349000	623000	493000	1258000	503000	1278000	1878500	2660000	2347500	1259000	802500
2019-01-31	396	536000		1447000	1451000	2234500	1469000	864000	1731000	2567000	2064000	2829000	723500	1153000	863000	2810000	1086500	1626500	218000	1746500	2353000	3520000	1172000	1363000	1770000	1231000	1048500	867000	2303500	1402000	1559000	1351000	753000	678000	1154000	1255000	1987500	1323000	1312000	776000	326000	1035000	986500	1524000	1867000	2382000	2374000	1515000	1151000
2019-02-01	397	403000		1521000	2036000	2466500	1745000	1220000	1853500	2443500	2234000	2090000	960500	1297000	831000	2686500	1205000	1944000	244000	2155000	1676000	2901000	1231000	848000	1391000	1738000	1722500	659000	3290000	1225500	1462000	881000	774000	785000	1480000	1495000	2168500	1052000	2089000	732000	590000	1319000	655000	1514000	2466500	3450000	2357500	1307000	1000000
2019-02-02	398	525500		587000	1370500	2109500	1566500	925000	370000	1844000	2149000	566000	462000	968000	951000	452000	348500	1675500	514000	2212500	799000		1211000	192500	217000	1396000	1017500	530000	2625500	288000	1666000	570000	884000	661000	1363000	1196000	1525500	705000	1649000		229000	952000	501500	1422000	2011000	2669000	2193000	1365000	1020000
2019-02-03	399	601500		830000	649500	1628000	995000	690000		1159000	1759000	653000	204000	622000	744000	121500	313000	1035500	254000	1194000			960500		172000	1499000	935000	249000	2303500					467000	1103000	1002000	1279500		862000			641000	283500	1380000	1374500	2592000	1848000	1444000	539000
2019-02-04	400	563500		358000		1790000		666000		1759000	1695000	659000		401000	794000	428500	672500	1098000	450000				622000		413000	1391000			2863000					690000	1431000	692000	903000						524000	1541000	1136000	2227000	2267000		711500
2019-02-05	401	606500						416000			1086000			7000			156500	1041500					846000								207000			961000			1020000							1297000	1173000		4006000
2019-02-06	402	633500		674000	801500			823000		1601500	1685000	573000	650500		508000				225000		628000		1112000		118000	1513000			2154000		1433000		678000	1032000	1586000	1482000	1306000	993000	1701000			626000	298000	1610000	1511500		2130000	892000	625000
2019-02-07	403	413500		845000	500500	2259000	1009500	841000	1756500	2212000	1524000	1678000	773000	1525000	700000	2172500	1482500	1721000	261000	1693000	1551000	3261000	1169500	997500	1281000	1186000	1672500	693000	2241500	1429500	1452000	330000	736000	530000	1159000	1206000	1709500	1005000	1604000	867500	442000	1014000	383000	1280000	1525500	2729000	1970000	1229000	1061000
2019-02-08	404	408500		1208000	1547000	2341000	1368000	1000000	1954000	2774000	2089000	1785000	815500	1532000	809000	2582500	1158500	1866000	171000	1801500	2042000	2811000	1180000	1221500	1609000	1251000	2092500	553000	2579500	1256000	1123000	325000	827000	509000	1405000	1352000	2107500	792000	1519000	899000	458000	1293000	817000	1898000	2064000	2938000	2242000	1368000	839500
2019-02-09	405	201000		527000	1665000	1855500	1235500	860000	1004500	2520500	2360000	851000		1280000	713000	697000	575000	1800500	541000	2532000	1064000	596000	1411500	344500	336000	1625000	1821500	465000	2401500	241500	1123000	258500	825000	774000	922000	1588000	1593500		1530000	501500		1036000	534000	1663000	1864000	2964000	2778500	1239000	792500
2019-02-10	406	301000		692000	1452500	2381500	1287000	1057000		1598000	988000	790000	616000	739000	812000	581500	485500	1165500	270000	1353000			1103000		254000	1611000	296000	728000	2368000		1482000			814000	1816000	1433000	2026000	789000	1158000		540000	790000	548000	2549000	1296000	2804000	2268000	1401000	1047000
2019-02-11	407	219500		734000	1683000	2040000	1512000	1342000	2090000	2272000	1817000	2836000	787000	808000	645000	2523500	1331000	1432000	539000	1450500	1988000	3419000	1045500	1481500	1494000	1166000	1486000	1117000	2198500	1411500	1545000	1240500	731000	827000	1296000	1170000	1621000	1090000	1672000	789500	601000	1505000	409000	1548000	2197500	2742000	2887000	1610000	842500
2019-02-12	408	236000		1367000	1318500	1814000	1409000	842000	2084000	2468000	1677000	2582000	512000	1218000	820000	2474000	1264500	1257000	247000	1597500	2197000	3501000	1279500	1198000	2083000	1205000	1266500	568000	2289000	1242500	1547000	1285500	768000	768000	1478000	1399000	1759000	1141000	1636000	955000	721200	1291000	456000	1486000	2097500	2601000	1896000	1367000	1213000
2019-02-13	409	549000		1303000	1497000	2152500	1542000	1125000	2162000	2463000	1477000	2029000	571000	1386000	823000	3131000	1169000	1517500	165000	1796000	2085000	3521000	1221500	1244500	1668000	1375000	1365500	416000	2405500	1689000	1595000	1367000	929000	672000	1460000	1359000	1930000	963000	1618000	1048500	728000	1044000	468000	1375000	2093500	3087000	2353000	1530000	1153000
2019-02-14	410	226000		1243000	1386000	2153000	1340500	733000	2356500	2498500	1833000	2463000	603500	1178000	642000	2122500	902000	1328500	455000	1346500	2314000	3125000	1152000	952000	1581000	1667000	1433000	578000	2401500	1573000	1796000	1405500	961000	576000	932000	1298000	1563500	1082000	1654000	659500	372000	996000	676500	1228000	1896500	2914000	2118500	1696000	923000
2019-02-15	411	444000		1240000	1764000	2427500	1960000	1185000	1897000	3092500	2304000	3162000	494500	998000	1000000	2708000	1157500	1590500	246000	2511500	2129000	3079000	1732500	1407000	1465000	1473000	1837500	572000	2508500	1794000		1236500	675000	764000	1363000	1522000	2104000	1032000	1796000	924000	639000	1196000	701000	1668000	2750000	3033000	3046500	1158000	1093500
2019-02-16	412	502000		917000	1627000	2025500	1164500	899000	314000	2336000	1898000	620000	673000	903000	1084000	871000	371000	1797000	245000	2446000	1399000	813000	1671500	223500	496000	1007000	1436000	423000	2600500	373500	9000	1119500	900000	776000	1197000	1671000	1792500		1589000	713500		1275000	597500	2140000	2311000	2958000	2296500	1412000	805000
2019-02-17	413	203500		970000	999500	1618500	1366000	943000		1567000	1812000	798000	7000	51000	1279000	754500	385000	956500	449000	1682500			1389500		431000	1409000	510500	840000	2273500		1159000			835000	1724000	849000	1628000	1065000	1178000	285000	336000	1050000	589000	2364000	1075000	3227000	2463000	1492000	936000
2019-02-18	414	200000		1298000	1409500	2266500	1316500	879000	1660000	2008500	1673000	1987000	497500	1108000	636000	2316000	1006000	1699000	415000	1262000	1952000	3488000	1619000	947000	1539000	963000	1434500	365000	1812500	1469000	1094000	1032500	623000	896000	1055000	1317000	1696000	1095000	1500000	698000	616000	1001000	705500	1214000	1851000	2597000	1932500	1224000	1056500
2019-02-19	415	601000		1370000	1400500	1924000	1190500	1039000	2042500	2130000	1585000	2529000	692500	1393000	634000	2134000	1192500	1324500	354000	1099000	1896000	3377000	1293500	1105000	1363000	1246000	1672000	512000	2161500	1179000	1338000	1827500	1145000	626000	1421000	1673000	1861500	1264000	1545000	1030000	431000	1045000	372500	1434000	1926500	2769000	2414000	1060000	883000
2019-02-20	416	522500		1440000	1467000	1736500	1226500	1338000	1880500	2670500	1666000	2860000	422500	1104000	594000	2802000	1503000	1721500		1968000	2233000	2912000	1344000	1052500	1645000	1004000	1940500	534000	2315000	1324500	1192000	1734500	819000	814000	1104000	1502000	1686500	808000	1687000	782000	484000	1347000	353500	1638000	1627500	2471000	1992500	978000	927000
2019-02-21	417	603000		1432000	1239500	2012000	1475500	1190000	2249000	2348500	2056000	2682000	740500	1162000	658000	2507000	603000	2149500	331000	1871000	2108000	2931000	1102500	1068500	1500000	1212000	1365000	868000	2440500	1490500	1858000	1360500	414000	546000	999000	1154000	1954500	903000	1061000	557500	794000	1419000	625000	1589000	2020000	2765000	2203000	1398000	1216500
2019-02-22	418	516000		1188000	1823500	2082000	1391500	1227000	1649000	2023000	1466000	1707000	491500	1400000	749000	2110000	1279500	1705500	150000	1433500	2012000	3378000	1265000	1025000	1177000	1202000	1802000	681000	2500000	1782000	1334000	1191500	796000	832000	970000	1330000	1538000	1300000	1801000	626500	529000	1835000	734500	2015000	2597500	3266000	2397000	1313000	1034500
2019-02-23	419	504000		819000	1322500	2254000	1628500	1484000	360500	2028500	1965000	1498000		606000	855000	657500	209500	1338000	397000	2134500	1115000	940000	1580000	295000	229000	1020000	1064000		2542500	512500	1165000	948000	997000	667000	1476000	1460000	1678000		1588000	631000		1231000	538500	1859000	1860000	2645000	2586000	1401000	808000
2019-02-24	420			825000	1427000	2213500	1250000	1164000		1709500	1397000	1069000	591500	7000	1435000	914000	413000	1183000	555000	1417500			1321000			1468000	509500	308000	2285500		294000			795000	1309000	1061000	1826500	981000	1090000	255000	314000	850000	175000	1761000	1074500	1990000	1998000	1165000	883500
2019-02-25	421	439000		1066000	1374500	1779000	1467500	1037000	2028500	1911500	1785000	2142000	806000	1529000	665000	2220500	1103500	1548000	500000	1429000	1862000	3274000	994500	1200500	1271000	1326000	1338500	573000	1857000	1219000	1813000	1405500	852000	686000	1154000	1503000	1630500	1130000	1512000	768000	541000	1261000	331000	1286000	1928500	2270000	2443000	1576000	858500
2019-02-26	422	516000		873000	1568000	1948500	1300000	1283000	1896500	2253500	1509000	2521000	546000	1072000	684000	2804500	1013000	1636000	267000	1900000	2177000	2858000	1114500	1069000	1251000	985000	1531500	582000	1683000	1211500	1136000	1114500	827000	607000	1264000	1570000	1788500	1316000	1385000	745500	446000	1370000	658000	1550000	2306500	2735000	2145500	1420000	950500
2019-02-27	423	401000		1298000	1528000	1916000	1750000	1068000	1838000	2137500	1588000	4344000	522000	1168000	765000	2755000	1100000	1760000	170000	1849000	1770000	3489000	2019000	1233000	1325000	1284000	1200500	502000	2465000	1361500	1211000	1146500	633000	583000	1405000	1703000	1490500	935000	1657000	994500	558000	1256000	789000	1631000	2022500	2908000	2111000	1502000	1111500
2019-02-28	424	617500		1220000	1390500	2457000	1584000	1599000	1779000	2416500	1889000	1570000	716500	1019000	839000	3002000	1441000	1734500	205000	2200500	1984000	3107000	1381000	1318000	1282000	1088000	1968000	492000	2553500	1017000	1766000	1158500	639000	1094000	1256000	1326000	1729000	1302000	1598000	659500	550000	1304000	746500	2033000	2496500	2942000	2764500	1262000	932500
2019-03-01	425	580000		472000	1603000	1950000	890500	1152000	506000	2444000	1789000		484000	728000	852000	840000	304000	1601000	603000	2193000	1052000	493000	1522500	640500	1153000	1364000	1373500	473000	3036000	485000	1224000	647000	844000	768000	1385000	1262000	2705000	984000	1130000	323000		791000	494500	2199000	1973000	2796000	2284000	1288000	714500
2019-03-02	426	617000		587000	1285500	1968500	878000	1112000	513000	2153000	1981000			1079000	981000	565000	657500	1666000	369000	2023500	859000	555000	1541500	551500	239000	1567000	1018500	359000	2075500	146000	3368000	652000	579000	785000	1008000	1567000			1305000	481500		1008000	511500	2011000	2522000	2726000	2417500	1380000	695000
2019-03-03	427	584000		758000	1321000	2068000	1470500	930000		1669500	1716000	1002000	578000		879000	591500	423000	1234500	321000	1493000			1431000		241000	1132000	393500	545000	2066500					641000	1338000	1213000	1039500	981000	1120000	383000	298000	1201000	491000	1969000	1537000	1661000	1842500	1087000	829000
2019-03-04	428	470000		1542000	1474000	2018000	1153500	1532000	1590500	2182500	1926000	1537000	629000	1292000	464000	2545500	1058000	1529500	552000	1596000	1723000	3193000	2244500	1143500	1404000	901000	1497000	445000	2248000	768000		723000	609000	667000	1899000	1180000	1707500	1134000	1397000	868000	546000	1895000	377000	1344000	2129000	3017000	2223000	1202000	918500
2019-03-05	429	503000		1259000	1201000	2089500	1333000	981000	2133000	2686500	1577000	2304000	739500	1107000	506000	2896000	896000	1348000	294000	1558500	1778000	3384000	2230500	1190500	1173000	1096000	1284000	1078000	2256000	1260000	1314000	1324000	751000	645000	1572000	1311000	2001000	1115000	1416000	767000	483000	1093000	626000	1484000	2102000	2149000	2403500	1340000	885000
2019-03-06	430	500000		1352000	1010000	1562500	1245500	1277000	2240000	2521000	1790000	2517000	637000	1030000	880000	2524000	984000	1526500		1647000	2169000	3150000	1918500	1048000	1848000	1445000	1447500	585000	2182500	1117000	1949000	1059500	1018000	632000	1327000	1300000	1836000	1081000	1594000	863000	422000	1743000	385500	1556000	1615000	2690000	2017500	1622000	1120500
2019-03-07	431	500500		1174000	1138000	1655000	1172000	1078000	2352000	2566000	1707000	2453000	659000	1109000	833000	2548500	1265000	52000	182000	1483000	2147000	3385000	2089000	1128000		934000	1662500	682000	2369500	1327500	1127000	1072000	677000	637000	1106000	1307000	1640500	1048000	1206000	823000	566000	1153000	949000	1352000	1906500	2317000	2183000	1308000	874000
2019-03-08	432	429000		1457000	1620500	2034000	1413000	1435000	1970500	2563500	1966000	1467000	536500	1133000	867000	2862000	923500	1265000	76000	1901000	1864000	3435000	2168500	1209000	1111000	1221000	1565500	431000	2238000	1461500	1508000	888500	673000	627000	1375000	1549000	1892000	1038000	1814000	720000	578000	1777000	652000	1601000	2291500	3123000	2540000	1562000	900500
2019-03-09	433	487000		893000	1702000	1869500	1167500	1231000	676000	2607500	2235000	668000		575000	1301000	929000	228500	2785500	502000	2049500	1016000	687000	1527500	392000	1686000	1125000	1170500	536000	2350000	273000	1758000	786000	977000	628000	1124000	1786000	1337500		1743000	592000		1238000	283000	1873000	2160000	2649000	2989000	1113000	782500
2019-03-10	434			810000	1263500	1831000	1401500	1111000		2219500	1703000	961000	425500	594000	1095000	561000	336500	1229000	539000	1536500			1311000		259000	1088000	318500	660000	2272000		967000			672000	1548000	886000	1884500	1110000	1263000	400000	415000	1173000	604000	1702000	1115500	2442000	1880000	1696000	1082000
2019-03-11	435	617500		938000	1509000	1702500	1571500	1006000	1921000	2563500	1590000	2666000	721000	489000	1035000	2581500	1100500	1643500	450000	1459500	1987000	3115000	1800000	1150500	1435000	990000	1098500	710000	2109000	1197000	2061000	1524500	793000	918000	981000	1103000	1691500	1012000	1266000	981500	453000	1493000	603000	1045000	2018000	2533000	2011000	1206000	970000
2019-03-12	436	614000		1088000	1517000	1693000	1526500	1029000	1969500	2450500	1787000	2702000	895000	994000	1047000	2652000	1247500	1304000	328000	1574500	1612000	3318000	2285500	1312000	1136000	1039000	1147500	625000	1927000	1737000		1023500	738000	649000	1604000	1084000	1880000	1058000	1432000	858500	478000	1790000	673000	1799000	1766500	2651000	2026500	1143000	950000
2019-03-13	437	525500		1489000	1416000	1983000	1218500	1046000	1898000	2543500	1564000	2764000	707500	1391000	666000	2519500	1384000	1374500	261000	1460000	2157000	2971000	2569000	1187500	1720000	1113000	1303500	626000	2172000	1295500	442000	1025500	658000	707000	1510000	1197000	1322000	1192000	1546000	1106000	301000	1991000	547500	1225000	1738000	3163000	2338000	1318000	936000
2019-03-14	438	408000		955000	1384500	2022000	1517000	915000	2053000	2013500	1527000	2734000	646000	1167000	840000	2857000	928500	1878000	337000	1831500	1736000	3101000	2003000	1245500	1177000	874000	1457500	405000	2003500	1678500	2104000	1289500	856000	539000	1188000	1189000	1490500	1398000	1330000	866500	664000	1566000	442000	1309000	1243500	2363000	1824500	1854000	586000
2019-03-15	439	489000		1073000	1380500	2096000	1283000	1079000	1827500	2621000	1476000	2636000	710000	1253000	991000	2527000	1237500	1785000	246000	1887000	1947000	2806000	2150500	1151000	1214000	1102000	1525000	698000	2169000	1440000	2718000	819500	760000	613000	1026000	1335000	1534500	1298000	1623000	1147500	609000	1013000	659500	1997000	2359500	3191000	2638500	1562000	692500
2019-03-16	440	533000		655000	1751000	2280000	1130000	829000	796000	2305500	2097000	1210000	7000	819000	1072000	566500	236000	1723500	908000	1706500	1049000	481000	2298000	604000	339000	1140000	1571500	633000	2246000	514500		935000	726000	842000	1252000	1827000	1066000		1700000	431000		1138000	507500	2431000	1761500	3742000	2837500	1290000	938000
2019-03-17	441			757000	1216000	2136500	1050500	1664000		1723500	1492000	885000	565500	7000	1532000	475500	436000	1361000	415000	1628000			1080500		353000	1047000	603500	498000	2162000		1785000			644000	1579000	1099000	1588000	756000	944000	303000	279000	1320000	450000	1600000	1370500	2540000	2874000	1721000	849000
2019-03-18	442	513000		1272000	1232500	1449500	1242500	1204000	1613500	2826000	1634000	2792000	819000	1342000	767000	2619500	1080000	1627000	808000	1458000	1723000	3194000	1823500	1077500	1326000	1152000	1503000	777000	2187000	1263000	1545000	1141500	725000	700000	1450000	1050000	1392000	1352000	1750000	820000	676000	1484000	659000	1167000	1581500	2297000	2214500	1008000	729500
2019-03-19	443	517500		1304000	1178500	1633000	1298000	1096000	1866000	2557500	1650000	2080000	512500	1012000	919000	2380500	1005500	1436000	273000	1434000	1530000	2854000	1786500	1064000	1357000	901000	1466000	402000	1904000	1411000	1342000	1238500	991000	549000	965000	1465000	2053000	1165000	1238000	994000	318000	1190000	610000	1227000	1313500	2615000	2311500	1405000	692500
2019-03-20	444	500000		1038000	1027500	1810500	1556500	688000	1873500	2507000	1145000	2424000	477000	1256000	733000	2145000	1176000	1180000		1298000	1789000	3314000	1857000	1069500	1283000	1087000	1200500	663000	2222000	1421500	429000	1307500	635000	527000	1114000	1177000	1681500	986000	1669000	994000	338000	1292000	437500	1565000	1566000	3067000	2083500	1057000	682000
2019-03-21	445	499000		1327000	1223000	2612000	1574500	1206000	2189500	2091500	1868000	2628000	789500	857000	1197000	2281000	845500	1346000	439000	1495500	1880000	2966000	2126000	1387000	2416000	1061000	1610500	637000	2212000	1467500	1903000	1373500	729000	840000	1026000	1362000	1875000	1055000	1226000	684500	337000	1444000	698500	1501000	1726500	2574000	1804000	1059000	1075000
2019-03-22	446	421000		1233000	1567500	2381500	1278000	914000	1853500	2621000	2230000	2491000	596000	1144000	797000	2378000	1077500	1573000	349000	1911000	1736000	3091000	1694000	1418000	1133000	1152000	3009500	478000	2016000	1079500	1226000	1024000	943000	673000	1173000	1345000	2044500	1136000	1595000	605000	484000	912000	605500	1961000	2262000	2839000	2772500	1219000	593500
2019-03-23	447	662000		904000	1712500	2226500	1369000	1302000	584000	2592000	2037000	732000		1090000	1006000	635500		2115000	878000	2175500	1190000	655000	1971000	316000	438000	1326000		793000	2119500	393000	1738000	1143000	791000	486000	1277000	1247000	1385000		1680000	636500		1296000	260500	2287000	2233500	3433000	2521000	1552000	1201000
2019-03-24	448			1162000	1297000	2257000	1230500	1330000		2100500	1328000	758000	700000		1137000	499000		1424500	1081000	1428500			2014000		322000	1719000	589000	627000	2078000		554000			633000	1338000	757000	1600500	1122000	1203000	504500	346000	1367000	429000	1848000	1119000	2211000	2480000	1823000	921000
2019-03-25	449	789000		1422000	1020000	1901000	1623000	1032000	2147000	2581500	1639000	1726000	768000	1208000	665000	2567000	988500	1876000	715000	1704000	1526000	3836000	1946000	1177000	1462000	1235000	1091500	794000	1868000	1308000	901000	1444500	762000	817000	1077000	1108000	1755500	1039000	1540000	906000	965000	1374000	824000	1529000	1604000	2385000	2240500	1610000	941000
2019-03-26	450	534000		1243000	1245500	1387000	1346000	806000	1796500	2370500	1637000	1901000	524000	914000	940000	2054500	953000	1265000	137000	1630000	1686000	3075000	2025500	1310000	788000	863000	1432500	638000	2150500	1313000	1521000	536500	630000	444000	1278000	1167000	1755000	1296000	1274000	676500	445000	1223000	601000	1237000	1746500	2722500	2170500	1031000	707000
2019-03-27	451	523000		1411000	1459000	1790500	1135000	1038000	2072000	2514000	1882000	2068000	698500	1345000	891000	2709000	805500	1777500	384000	1585500	1912000	2910000	1954000	1128000	1293000	1457000	1238500	338000	2159500	1362000	1309000	1304500	806000	662000	1364000	1205000	1740000	1274000	1623000	713000	623000	1135000	393500	1225000	1826000	2623000	2007000	1163000	823000
2019-03-28	452	503500		1407000	1243500	2018500	1377500	1361000	2174500	2421500	1786000	2237000	774000	1099000	990000	3011500	1168000	1287500	527000	1525000	2028000	3252000	1913500	865500	1272000	999000	1646000	756000	2009000	1362000	1535000	1212000	839000	713000	1254000	1288000	1668500	1039000	1569000	762000	773000	2037000	530500	972000	2342000	2711000	2447500	1333000	869500
2019-03-29	453	553000		1174000	1500000	2302500	1375000	1246000	2111500	2912000	2242000	2168000	526500	1088000	880000	2675500	1074500	2041500	285000	1652500	1910000	2603000	1971000	1081000	1381000	996000	1590000	657000	1913500	1646500	1598000	977000	818000	738000	1286000	1523000	2075000	871000	1750000	895000	640000	1397000	224000	1827000	2148500	3008000	2549500	1132000	1208500
2019-03-30	454	428000		534000	1581000	2236500	1280500	1537000	528500	2600500	1710000	787000	8000	928000	860000	727500	467000	1845000	718000	2121000	1013000	384000	2037500	444000	374000	1547000	908500		2302000	229000	1571000	830000	572000	842000	1651000	1226000	1600500		1756000	543000		1123000	768000	1876000	2244000	3230000	2598000	1298000	818500
2019-03-31	455			1032000	1346000	2502500	1167000	1423000		2067500	1522000	874000	572500	28000	1165000	653000	329000	1530000	1114000	1216000			2002500		389000	1204000	392000	789000	2587000		995000			579000	1394000	1357000	1709000	827000	1740000	586500	292000	1149000		1845000	1026000	2950000	2462000	1569000	843000
2019-04-01	456	434500		1632000	1760500	2104000	1561000	905000	1696000	2361000	1592000	1684000	628000	1284000	1121000	2413000	1048500	1658000	862000	1101500	1756000	3061000	2184500	1155000	1026000	1018000	1183500	734000	2314000	1229500	1635000	1142500	677000	607000	1516000	1309000	1730500	992000	1759000	875000	731000	1450000	304000	1576000	1616000	2244000	2168000	1695000	754000
2019-04-02	457	634000		1212000	1600000	2110500	1375000	789000	2173000	2535500	1709000	2249000	628000	1030000	925000	2386500	1044000	1720500	544000	1531000	1374000	2943000	2480500	1095500	1294000	1015000	1322500	869000	1902000	1299000	1373000	1022000	534000	568000	981000	997000	1879000	1009000	1604000	707000	492000	1639000	657500	1282000	1685500	2526000	2212500	1456000	908500
2019-04-03	458	508000		897000	1076000	1667000	1141000	1319000	2028500	2551000	1609000	1860000	748000	1185000	1089000	2505500	1285500	1527000		1502500	1986000	3270000	2169500	1176000	1013000	785000	1495500	741000	2319500	1383500	1521000	1501500	855000	583000	889000	1372000	1767000	1165000	1583000	773000	623000	1213000	652500	1741000	1755500	2731000	1867500	1104000	736000
2019-04-04	459	511000		1438000	1317500	1610500	1752500	1235000	2201000	2277500	1467000	2646000	620000	1117000	972000	3041000	881500	1874000	714000	1509000	1814000	3097000	2162000	1287500	1160000	818000	1671000	568000	2343000	1323000	2219000	1257500	582000	520000	1142000	1029000	1428000	1034000	1413000	884000	498000	1404000	645500	1152000	1644000	2477000	2017000	1454000	1107500
2019-04-05	460	395000		1033000	1736000	2019000	1343500	1013000	1590000	2482500	2100000	2279000	716500	958000	779000	2529000	786000	1735500	512000	2027000	1711000	2504000	1983000	896500	1205000	706000	1787000	719000	1930500	1262000	989000	949000	1074000	658000	910000	1200000	1393500	968000	1891000	841000	567000	1123000	491500	1769000	1998000	2684000	2366500	1194000	881500
2019-04-06	461	315000		466000	1404500	2324500	1094000	1226000	1030000	2359000	2609000	1053000		773000	1287000	590000	387000	1764500	1473000	2255000	911000	211000	1974500	432000	273000	1030000	1451500	763000	2431000	265000	1748000	799500	651000	889000	1116000	1609000	1298000		2254000	640500		1033000	439500	1884000	2218000	2995000	2460000	1148000	958000
2019-04-07	462			1043000	1221000	2116500	1255000	1530000		2075000	1885000	698000	957000	695000	1373000	691500	446500	1163500	1571000	1383500			1496500		225000	786000	297000	759000	1940000		988000			90000	1449000	956000	1631500	1009000	1214000	293000	310000	1586000	448500	1843000	1405500	3002000	2529500	1226000	1030000
2019-04-08	463	634000		1526000	1469500	1643500	1161500	1396000	1634000	2357500	1947000	2346000	674500	59000	1083000	2536500	868500	1721500	613000	1435500	1616000	2348000	2114000	1509500	1043000	994000	1320000	1089000	2528500	1166000	933000	1134000	697000	783000	1346000	1228000	1352500	1155000	1617000	606500	575000	1670000	491000	1132000	1938500	2681000	1984000	1215000	699500
2019-04-09	464	404000		1239000	1655000	1799000	979500	980000	1973500	2430000	1596000	2212000	594000	1190000	811000	2078500	1160000	1327500	311000	1583500	1690000	3220000	2354000	1121500	1459000	1131000	1242500	669000	1811000	1831500	1434000	1392500	939000	396000	1428000	1167000	1576000	1282000	1492000	1196000	683000	1646000	516000	1885000	1591000	2501000	2279000	1252000	752500
2019-04-10	465	327500		1104000	1565000	1738000	1597000	1038000	1827500	2941500	2103000	2696000	595000	1468000	877000	2156000	961500	1682000	426000	1876500	1406000	3118000	2453500	1095000	1338000	809000	1471000	681000	2169500	1328500	1427000	1724500	912000	684000	1056000	1338000	1393500	1083000	1633000	873000	619000	1410000	462000	1723000	1761000	2739000	2026500	1223000	768000
2019-04-11	466	441000		1263000	1423000	1808500	1832500	1066000	2035000	2298000	1975000	2528000	757500	1440000	780000	2596000	1102500	1929000	398000	1432500	1772000	3102000	2057000	725000	1377000	1149000	1375500	499000	2106000	1943000	1438000	1334000	751000	743000	1158000	1282000	1946500	1103000	1895000	739500	519000	1442000	787500	1829000	2089000	3221000	1983500	1495000	1072000
2019-04-12	467	619000		1255000	1368000	2443000	1502000	1248000	1575500	2441000	2054000	1485000	773000	1399000	1047000	2126000	1049500	2083000	367000	2295000	1994000	2734000	2211800	1124000	1309000	1047000	1898000	712000	2173000	1173000	1375000	387500	988000	521000	892000	1607000	1600000	1125000	1431000	680000	398000	1220000	527500	1566000	2319500	2967000	2275500	1138000	1014500
2019-04-13	468			585000	1594000	1650000	1199000	1197000	930000	2786000	2258000	1023000		850000	1412000	757000	400000	1765500	1056000	2430000	998000	703000	1497500	463000	403000	1272000	1187000	373000	2415500	242000	1758000	153000	796000	825000	1318000	1379000	1353500		1932000	552000		1677000	546500	1921000	2170000	2799000	2282500	1261000	778000
2019-04-14	469			1070000	1342000	2057500	1214000	1076000		2345500	2084000	1071000	621000	18000	746000	565500	430000	1402000	1082000	1592000			1617000		255000	1527000	500000	790000	2336500		809000			605000	1707000	901000	1603000	960000	1363000	325000	98000	1259000	463500	2008000	1720000	3428000	2286500	1922000	851500
2019-04-15	470	458000		1215000	1600500	1907000	1170500	1127000	1333000	2149500	2128000	1526000	691000	1099000	864000	2825000	779000	1585500	964000	1625000	2031000	3132000	1924500	966500	977000	1006000	1854500	623000	1950000	968500	829000	797500	738000	584000	1096000	1097000	1834500	1177000	1700000	630500	658000	1582000	445000	1938000	2038000	2482000	2048500	1251000	1060500
2019-04-16	471	510000		1568000	1380500	1936000	1404500	1052000	1822500	2361500	2038000	2310000	674000	1206000	1026000	2409000	836500	1445000	740000	1656000	1751000	2879000	2166500	1120000	1127000	722000	1164000	609000	2112500	1352000	1323000	1107000	622000	497000	1212000	1449000	1668000	1058000	1746000	694500	623000	1775000	962000	1662000	1605500	1992000	1982500	1405000	991000
2019-04-17	472	531000		1313000	1323500	1820500	1342000	1101000	1865500	2399000	1372000	1744000	715000	1145000	830000	2019000	702500	1502500		1516500	1850000	2558000	1871500	957000	951000	630000	967500	503000	2264500	1387000	1181000	1292500	860000	742000	1172000	1176000	1878500	1112000	1290000	912000	684000	1065000	557000	1459000	1792500	2797000	2016500	890000	816500
2019-04-18	473	723500		905000	2095500	1850000	1307000	1227000	1677500	2116500	1459000	2293000	545000	1001000	1173000	2437500	1046500	1732000	381000	1239500	1755000	2854000	1945500	1099000	1075000	1067000	1216500	641000	1688500	1150500	1420000	1534000	664000	469000	1200000	1177000	1413000	1298000	1716000	854500	429000	1336000	419000	1234000	1670500	2620000	1856500	1551000	700000
2019-04-19	474	533000		1267000	1324000	2593500	1568000	1513000	1630000	2765000	1501000	2333000	736500	1426000	914000	2110000	1045500	2372500	340000	1910000	1528000	2276000	2005500	985000	1124000	1238000	887000	749000	2333500	1123000	1864000	1044500	1060000	743000	938000	1290000	1915000	694000	1787000	666500	456000	1585000	561500	2010000	1847500	2722500	2298000	1162000	940000
2019-04-20	475	382000		742000	1538500	2215500	1101000	952000	886000	2345500	2088000	784000		777000	929000	539500	131500	1763000	926000	2178500	1205000	744000	1992000	343500	270000	852000	1708000	960000	2551500	233000	1696000	632000	685000	609000	1286000	1550000	1440500		1463000	480500		1248000	413500	1964000	2041500	2893000	2347500	1242000	806500
2019-04-21	476			750000	1719500	2158000	1240000	1645000		1501000	1415000	754000	638000	53000	1313000	418000	348000	1346500	663000	2005500			2434500		221000	773000	471000	727000	2310500		1079000			810000	1355000	995000	1830000	1041000	1344000	432000	386000	988000	278000	1752000	1278500	2631000	2164500	1523000	1009500
2019-04-22	477	476000		956000	1321000	1624500	1088000	995000	1754500	1982500	1438000	1933000	591500	986000	878000	2098000	834000	1480500	686000	1380500	1328000	2642000	1567500	996500	1037000	998000	1278500	773000	2117000	1214000	1532000	1036000	511000	640000	803000	985000	1265500	917000	1875000	887500	668000	1434000	541500	1383000	1496500	1899000	1802000	1127000	982500
2019-04-23	478	484000		990000	1462000	1691500	1429000	1197000	1843000	2088000	1504000	4292000	497500	898000	1677000	2206500	1093000	1433500	306000	1594000	1629000	2873000	1939000	906000	1148000	963000	1163000	699000	2270000	1555500	2256000	951500	932000	557000	1322000	1173000	2333000	1106000	1429000	678500	554100	1481000	659500	1074000	1777000	2135000	1850500	1088000	1111000
2019-04-24	479	642500		1078000	1027000	1784500	1273000	1058000	2069000	2219500	1484000	1942000	610000	1000000	1414000	2300000	857500	1124500	183000	1788000	1339000	2749000	1857000	889500	1063000	902000	1200000	811000	2252000	1303000	1382000	1081000		456000	1246000	1114000	2132500	1270000	1640000	906000	657000	1098000	369000	1582000	1476500	2619000	2038500	1086000	637000
2019-04-25	480			792000	1636500	2028500	1406000	1151000	1675000	2539500	1673000	2128000	848000	1154000	1390000	2379000	1039500	1682500	367000	1504500	1655000	3251000	2500000	1419500	1985000	1312000	1732500	829000	2607000	1650000	1616000	1486500		467000	1264000	1414000	1693000	901000	1605000	1083500	333000	3007000	614500	1886000	1501000	3162000	3278500	1135000	978000
2019-04-26	481			1325000	1611000	2265000	2321000	1308000	1741000	2862500	1936000	2036000	697000	1393000	900000	2576000	1104000	1788500	406000	1889500	2304000	3929000	1870500	1182500	1131000	1285000	1730500	892000	2478000	1259500	1506000	1034500		778000	1668000	1241000	2014000	1014000	2231000	1085500	508000		575500	1841000	2687500	3376000	2197000	1426000	1061500
2019-04-27	482			504000	1466500	2633000	1180000	1168000	774000	2564500	1709000	1240000		833000	1104000	614000	672000	1800000	965000	1111500	1398000	622000	1512000	288000	349000	1099000	1330500		2374000	114000		754000	977000	813000	1261000	1435000	1205000		1641000	324500		668000	368500	1671000	2081000	3499000	2334000	1015000	760000
2019-04-28	483			1050000	1254000	2103000	1599500	1406000		1906000	1901000	835000	788500		1354000	659500	384000	1289500	988000	1388500			1657500		229000	899000	335500	824000	2400000		641000		773000	805000	1651000	1018000	1526000	1404000	1288000	450000	125000	1285000	548500	1852000	1680000	3363000	2681500	1517000	683000
2019-04-29	484			1320000	1276500	1780500	1290500	1104000	1962000	2229500	1871000	2600000	575000	1346000	766000	2476500	1134000	1960500	658000	1612000	2083000	3045000	2328000	1256000	1054000	954000	1415000	512000	2755000	1305000	738000	700500	833000	813000	1189000	1179000	1766500	1404000	1357000	1101000	558000	1404000	598500	1359000	1955000	2093000	2240500	1381000	887000
2019-04-30	485			1086000	1510500	2206500	1003500	1474000	1968000	2544500	2232000	1894000	841000	1028000	900000	2580000	1202000	1529000	114000	1972000	1657000	3150000	2021000	853000	1410000	1136000	1671500	1136000	2189000	1140500	1374000	807000	862000	726000	1501000	1347000	2126500	890000	1704000	750000	388000	953000	582500	1715000	1771000	2798000	2383500	1378000	885000
2019-05-01	486			778000	1411000	1752500	1636500	1404000	387500	2134500	1806000	1664000	650000	711000	1213000	927500	689000	1831000	413000	1704000	989000	605000	1685500	638500	417000	915000	937000	581000	2423000	142000	1193000	844000	641000	819000	1057000	1156000	1441000	1121000	1457000	135000	464000	1055000	537500	1365000	1535000	3305000	1882000	1257000	1108500
2019-05-02	487			1177000	1438000	2089500	1156000	894000	2037500	2254000	1687000	1861000	762500	1094000	1762000	2221500	1088500	1613500	348000	3260500	1704000	2651000	1697500	990500	2417000	1083000	1421000	870000	2035000	1513500	1703000	779000	621000	503000	1026000	1000000	1696500	1060000	1374000	868000	618000	1161000	370500	1194000	1671000	2728000	1853500	808000	816500
2019-05-03	488			1167000	1600000	2053500	1190500	1329000	2264000	2360000	1631000	1661000	637000	954000	947000	1946500	1130000	1838500	486000		1667000	2586000	1672500	800500	1083000	955000	1541500	1304000	2699000	1289000	742000	1101000	751000	636000	779000	1325000	1864500	967000	1763000	689000	608000	1225000	434500	1422000	1510000	3363000	2109000	871000	971500
2019-05-04	489			842000	1504000	2063000	838500	686000	686500	1717500	1733000	490000		640000	1608000	388000	160500	1657000	1021000	1715500	1156000	552000	896000	317500	289000	762000	1437500	825000	2073000		1929000	573500	659000	609000	973000	1214000	1390500		1202000	232000	266000	739000	211500	1922000	1500000	3249000	2416500	1193000	674000
2019-05-05	490			534000	932500	2276000	970000	1077000		1436000	1457000	696000	436500		1268000	515000	352000	1241500	904000	1104000	1051000		874500		81000	790000	209500	651000	1675000		827000			886000	1272000	884000	1467500	671000	1080000	403000	378000	1084000	660500	1740000	1063000	3913000	1979500	1215000	501500
2019-05-06	491			732000	1632500	2018000	1257500	1126000	386500	1836000	1429000	552000	616500	858000	957000	969500	290000	1914000	874000	2126000		384000	1585500	653000	139000	915000	871000	612000	2109000		732000	709000	655000	692000	1364000	887000	1247000	756000	1533000	356000	89000	1009000	490500	1611000	1801500	1942000	2309000	1202000	726500
2019-05-07	492			1015000	1200500	1742000	1178500	1012000	1614500	2264500	1798000	1674000	604000	1077000	825000	2353500	822500	1627500	683000	1173500	1693000	3264000	2049500	833500	1405000	904000	1173500	647000	2054000	1359500	344000	714000	838000	626000	1442000	915000	1400000	1065000	1210000	769000	641000	1321000	409000	972000	1663000	2450000	1935000	1516000	1008000
2019-05-08	493			1399000	1569500	2005000	1282500	1191000	1845500	2099500	1526000	2399000	745000	1413000	1293000	2586500	951500	1604000	103000	1474000	1300000	2616000	2328500	929000	1458000	932000	1538000	739000	2335000	1568500	2747000	1076000	799000	704000	1556000	1233000	2003000	905000	1456000	724000	639000	897000	447500	1067000	1453500	2555000	2119000	1355000	1079500
2019-05-09	494			1274000	1136500	1944500	1253500	969000	1865000	2278000	1732000	1961000	610500	1241000	996000	2583000	1035000	1494500	141000	1314000	2100000	2834000	1909500	934000	1078000	969000	1468000	670000	2144000	1227000	1003000	1025500	820000	545000	1512000	1307000	1349500	901000	1096000	729000	556000	1194000	444500	1303000	1615500	2748000	2060500	1250000	673500
2019-05-10	495			1068000	1501000	2152500	1656500	1070000	1760500	2560000	1789000	1850000	659500	1049000	1309000	2269000	800000	1758000	255000	1434000	1599000	2314000	1702500	762000	1176000	878000	1819500	657000	2082000	1267000	437000	955500	846000	619000	831000	1279000	1272500	1130000	1329000	752000	718000	1112000	469500	1822000	1976500	2843000	1843000	1007000	848500
2019-05-11	496			653000	1644000	2016000	1230500	1243000	487000	2059000	1781000	690000		826000	1575000	765500		1677000	632000	2206000	808000	810000	1339500	281000	217000	820000	952000	751000	2152000	124000	999000	430000	719000	854000	1401000	1235000	1061000		1336000	355500		926000	438500	2183000	1672000	2846000	2625500	1073000	641000
2019-05-12	497			796000	1464500	2111500	1220000	1240000		1725500	1831000	675000	555500	14000	1251000	531000		1220000	682000	1139500			1477500		182000	1017000	314500	781000	2004000		374000		622000	575000	909000	971000	1326000	1057000	1026000	437000	466000	1099000	580500	1776000	999500	3275000	2153000	1232000	677500
2019-05-13	498			1133000	1072000	1905500	1028500	987000	1880500	2102000	1570000	2311000	842500	1212000	1333000	2181000	909500	1591000	813000	1640000	1385000	3014000	1683500	822000	1674000	974000	1478500	577000	2294000	1300500	1168000	1033500		795000	1037500	961000	1650000	1115000	1936000	786500	543000	946000	505500	1263000	1557500	3033000	2184000	987000	1139500
2019-05-14	499			1524000	1086000	1741500	1206500	894000	1802000	2106000	1562000	2089000	774000	1198000	1787000	1904500	818000	1453500	311000	1407000	1787000	2565000	1598000	917000	1421000	776000	1381000	744000	1824000	1289500	1318000	1065500	763000	758000	1448000	920000	1752500	923000	1710000	720000	503000	1245000	329500	1093000	1500000	2480000	1825000	1182000	773500
2019-05-15	500			645000	1101000	1852500	1102500	1170000	2200500	1713000	1721000	2072000	779500	1095000	1402000	2463500	933500	1605500	527000	1458000	1629000	2527000	2028000	896000	1426000	620000	1197500	1071000	2263000	1170000	1258000	817500	749000	850000	1082000	947000	2037500	888000	1423000	570500	517000	1189000	521500	1423000	1292000	2530000	1766000	995000	726500
2019-05-16	501			874000	1223000	2002000	1525000	1013000	1581500	1841500	1728000	2385000	883500	1135000	1443000	2070500	950500	1311500	382000	1362000	1423000	2603000	1874000	823500	1054000	949000	1052500	625000	2012000	1415000	947000	1074000	727000	700000	989000	1215000	1686000	998000	1368000	959500	817000	1078000	512000	1410000	1522000	2471000	1905000	948000	712000
2019-05-17	502			917000	1716000	2406500	1237000	1297000	1579000	2666500	2407000	1625000	743000	1369000	1004000	2057500	1061500	1483500	701000	1739000	1730000	2247000	1594500	849000	1186000	877000	1489500	755000	2611000	1161000	2348000	383500	937000	597000	1207000	1300000	1901000	898000	1391000	559000	604000	1050000	346000	1553000	1564000	3124000	2089000	1061000	789000
2019-05-18	503			621000	1714500	1810000	1316500	971000	429500	2039000	2390000	1083000		945000	1679000	601500	503500	1524000	808000	1801500	908000	1000000	1051500	301000	231000	785000	1059500	458000	2241000	318000	428000	614500	741000	934000	1245000	1648000	1430000		1560000	498500		821000	153000	2126000	1895000	2814000	2638000	1208000	710000
2019-05-19	504			689000	968000	1990000	1122500	749000		1635500	1323000	529000	953500	14000	1169000	601500	298500	1402500	292000	1410000			1667000		220000	1248000	259000	562000	2003000		726000		972000	715000	1271000	879000	1710000	1051000	757000	282500	203000	601000	372500	1957000	1325500	2467000	2171000	1317000	728000
2019-05-20	505			1170000	1200500	2010500	1242000	905000	1712500	2567500	1506000	1985000	674000	1225000	1203000	1589000	865000	1501500	670000	1393000	1628000	2942000	2557500	1067500	1226000	1029000	1116500	513000	2170000	1045000	881000	1077500		599000	1073000	1159000	1457500	1167000	1633000	785000	502000	1688000	563500	1863000	1792500	2755000	2242000	1357000	992500
2019-05-21	506			1117000	1004000	1888000	1211000	756000	1838000	2176500	1847000	1728000	429000	971000	1159000	2148000	944000	1543500	167000	1517000	1522000	2806000	1178000	901000	1263000	929000	1321000	510000	2364000	1345500	1222000	666500	835000	759000	1150000	1017000	2096000	917000	1306000	975500	512000	1424000	510500	1219000	1659500	2923000	1700500	1121000	783500
2019-05-22	507			1182000	1657500	2012000	997500	829000	1522000	2235500	1373000	1962000	759000	1102000	1240000	2368000	988000	1277500	432000	1213000	1479000	2850000	1518000	890000	1131000	615000	1115000	606000	2014000	1379000	1230000	824000	1115000	812000	843000	1180000	1647000	1342000	1474000	805000	702000	3042000	434000	1623000	1334000	2238500	1894500	1260000	941000
2019-05-23	508			881000	1173500	1958000	1259000	1106000	1605500	1815000	1803000	1983000	620000	1282000	1365000	2541000	809500	1197000	131000	1292000	1470000	2617000	2177500	882500	1139000	701000	1350500	675000	2000000	1144500	1205000	884000	551000	667000	1707000	922000	1282000	1388000	1338000	832500	336000		389000	1598000	1315500	2324500	1973500	1243000	711000
2019-05-24	509			1166000	1622500	2152000	1135000	1234000	1472500	2220000	2036000	1939000	417500	695000	1944000	1996500	942500	3279500	187000	1762000	1370000	2323000	1780000	517000	1141000	1148000	1415000	805000	2300000	1260500	1167000	807000	821000	849000	918000	1273000	1078500	790000	1502000	443000	639000	1546000	327500	1546000	1420500	2176000	2094000	1047000	939500
2019-05-25	510			528000	1447500	2044500	1267500	1260000	294500	2344000	1601000	970000		753000	1151000	897500	510000		586000	2335500	1018000	644000	1601500	465000	154000	875000	1492500		2171000		1229000	796500	496000	713000	1135000	1242000	1220000		1490000	390000		1208000	280000	1967000	1622500	3108000	2349000	942000	549500
2019-05-26	511			925000	1219000	2017500	1257500	1265000		1033000	1338000	487000	723500	7000	1517000	658500	364000	1177500	369000	1214500			1392000		108000	1183000	322000	774000	2114000		592000		751000	611000	1553000	1398000	1324000	713000	1162000	541500	387000		396500	2033000	1223000	2784000	1928500	1498000	775500
2019-05-27	512	369000		1049000	1554000	2256500	1528000	990000	1495000	2452500	1839000	1940000	815000	1571000	986000	2405000	1004500	1575000	605000	1439500	1535000	3704000	2374000	1288500	1400000	967000	1271500	538000		948500	1280000	817500		768000	1519000	1539000	1290000	1126000	1659000	986000	487000	1224000	475500	1710000	1809000	2798000	2384500	1109000	932500
2019-05-28	513			954000	1001000	1803500	1106500	939000	1593000	2075000	1412000	2029000	517500	1233000	1256000	2425000	984500	1280500	281000	1105000	1930000	2565000	1919500	705500	1433000	704000	1535500	567000	4564000	1318000	1415000	885500	749000	767000	1035000	1197000	1833500	883000	1237000	841500	679000	1630000	165500	1754000	1681000	2495000	2336000	887000	722500
2019-05-29	514			740000	1453500	1720500	1411000	839000	1690000	2248000	1449000	2065000	492500	909000	1230000	2346500	489000	1380000	176000	1531000	1505000	2464000	1514000	950000	1216000	752000	1253000	691000	2278000	1383500	1186000	1135000	813000	116000	1010000	1070000	1228500	1336000	1398000	660500	534000	1567000	438500	1477000	1587500	2674000	1972000	1061000	838000
2019-05-30	515			1103000	1302500	1916000	1364000	961000	1861500	2386000	1778000	2317000	691500	948000	1145000	2108500	832500	1310000	283000	1348500	1573000	2897000	1800000	816000	1342000	625000	1095000	734000	1992000	1483000	1197000	777500	680000	622000	793000	1075000	1650000	1073000	1517000	747500	386000	1345000	517000	1852000	1744000	2758500	1719500	1006000	854500
2019-05-31	516			932000	1355500	2431500	1386500	902000	1662000	2280000	2199000	2305000	744000	1296000	1129000	2107000	956500	1735000	472000	1919000	1624000	2945000	1765000	873000	748000	914000	1638500	690000	2585000	1324000	1411000	746000	842000	578000	1003000	1176000	1612000	1050000	1558000	865000	581000	1676000	539500	1926000	1331000	2945500	2250500	1047000	813500
2019-06-01	517			444000	1587000	2646000	995000	1650000	630000	2533500	1982000	1046000		650000	1314000	761500	380000	1731000	477000	1820500	1129000	830000	2132000	279000	86000	1000000	995000		2412000	353500	1147000	512000	498000	766000	1120000	1278000	1145000		1750000	405000		1743000	327500	1454000	1563500	3216500	2483500	1066000	834500
2019-06-02	518			910000	1729500	2079500	1056000	1172000		1543500	1563000	741000		628000	1418000	563000	307500	1162500	982000	1005500			1549500		116000	1349000	587500	449000	1962000		630000		532000	780000	1451000	803000	1291000	940000	853000	375000	251000	903000	415000	1941000	1083000	3125500	2025500	1192000	778500
2019-06-03	519			964000	1020500	2260500	1022500	810000	1377500	1952500	1519000	1696000	509500	503000	1048000	1906000	750000	1471000	593000	1488000	1218000	3146000	2081500	926500	1076000	484000	1243500	713000	1922000	1220000	929000	824500		563000	1039000	1085000	1208500	866000	1683000	813500	518000	1429000	611000	1102000	1279500	1324000	1918500	922000	850000
2019-06-04	520	259000		1074000	1127500	1729500	1130500	1037000	1492500	2101000	1681000	2879000	540500	918000	1369000	2750000	749000	1576000	290000	1212000	1486000	3063000	1878000	917500	1221000	564000	1005000	1211000	1951000	1267500	1078000	949500	765000	600000	995000	1070000	1549000	1011000	1770000	693000	646000	1378000	409500	1392000	1206500	2763500	1962000	771000	674000
2019-06-05	521			779000	1115500	1798500	1191500	1088000	1750500	2731000	2030000	2322000	456000	1024000	1139000	2129500	892000	1814500	428000	1900000	9000	3577000	2111500	975500	1317000	1224000	1468000	537000	2213000	1259000	860000	1095000	1005000	684000	1418000	1125000	1628000	967000	1755000	525500	435000	1417000	208000	1757000	1644000	2956000	2059500	896000	839500
2019-06-06	522			1001000	1412500	2267500	1111000	979000	510000	2265500	1631000	975000	660500	601000	1080000	588000	382000	1682500	601000	1512500	2480000	141000	1843000	522500	260000	1166000	823500	802000	2089000	272500	1286000	789000	728000	670000	1302000	1295000	1287000	1193000	1358000	329000	318000	703000	566000	1565000	1611500	2891500	1830000	967000	894500
2019-06-07	523			502000	1436000	2436500	1369000	1144000	737000	2416500	2113000	1965000	559000	1581000	977000	1627000	970000	1676000	343000	1381000	1394000	2155000	2052000	953000	2054000	1225000	744500	568000	2606000	1114500	1393000	492500	786000	821000	1131000	1426000	1483000	1016000	1837000	1158500	571000	1539000	427500	1792000	1737000	2874000	1943000	1020000	1092500
2019-06-08	524			668000	1030500	1964000	1144000	841000	484000	2285500	1643000	1050000		645000	1164000	631000	229000	2020000	414000	1841500	871000	614000	1732500	189000	171000	910000	1889500	713000	2218000	312000	888000	330000	758000	425000	1558000	1345000	1375500		1724000	312000		691000	245000	1717000	2049000	3697000	1961000	983000	438000
2019-06-09	525			631000	1202000	2003500	1359500	1109000		2055000	1503000	851000	975000	35000	1430000	482000	475000	1413000	637000	1182500			1915500			1328000	430000	805000	2015000		1157000		260000	938000	1678000	1571000	1449500	673000	1406000	543500	302000	926000	731000	2101000	906500	2991500	1873500	1282000	713500
2019-06-10	526	124000		1184000	1771500	2306500	1509500	909000	1938500	2272500	1791000	2397000	715000	1131000	1118000	2155000	1437000	1591500	942000	1486000	1902000	3702000	2472000	1379500	1032000	582000	1538500	501000	2323000	993500	962000	988000		501000	1179000	1091000	2149500	972000	1815000	784000	548000	1433000	521500	1409000	1877500	2868000	2453000	1073000	824000
2019-06-11	527	28000		949000	1200500	1709000	1160500	1126000	1506500	2276500	1463000	1776000	684500	936000	1117000	2104500	760000	1272500	363000	1236500	1720000	2436000	1736000	786500	1246000	973000	1139500	657000	2037000	1194000	1155000	974500	832000	679000	1211000	971000	1440000	1018000	1638000	587000	338000	1282000	627500	1069000	1379000	2717500	2013500	720000	686500
2019-06-12	528	201000		1032000	1343500	2289500	938500	878000	1969500	1855000	1472000	1646000	607000	1190000	1084000	2263500	819500	1490500	178000	1641000	1644000	2563000	2066500	847500	1255000	436000	972500	590000	2058000	1428000	1015000	896500	624000	658000	965000	1163000	1300500	1110000	1505000	753000	601000	1162000	329000	1188000	1230500	2362000	2341500	1107000	603000
2019-06-13	529			764000	1107000	2105000	956500	1114000	1589000	2131000	1454000	1979000	833500	1034000	959000	2249500	873500	1513500	318000	1368000	1360000	3176000	2057000	674000	1106000	1312000	1133000	926000	2392000	1358500	929000	1113500	666000	658000	786000	1118000	1489500	960000	1751000	818500	655000	1630000	485500	1524000	1621500	2694500	1884500	1140000	856000
2019-06-14	530	302000		1047000	1404500	2011000	1334500	976000	1573500	2785000	1800000	2172000	442500	1131000	1162000	2289000	1095500	1572000	424000	1889500	1657000	3033000	2033500	688500	1224000	835000	1678000	729000	1945000	1371500	1307000	1007000	854000	741000	1061000	1010000	1690000	1308000	1780000	869500	821000	1397000	371500	1522000	2005500	2709500	2051000	1196000	896000
2019-06-15	531			487000	1523500	2279500	1347500	1219000	592500	2382000	1646000	1069000		683000	1348000	526500	563000	1559000	315000	1901500	837000	589000	1319000	259000	332000	1043000	1253500	705000	2334000	194500	1165000	504000	317000	624000	861000	1111000	1277500		1528000	503700		769000	266000	1845000	1571500	2578000	2479500	895000	656000
2019-06-16	532			771000	1192000	2173000	986500	1226000		1903500	1579000	931000	729500	729000	1335000	1026500	412500	1347500	1037000	1350000	10000		1839000			1011000	328000	669000	2038000		972000		756000	815000	1162000	700000	1368500	775000	1437000	610000	375000	1006000	474000	1566000	871000	3445000	2309500	1334000	810500
2019-06-17	533	102000		866000	1236500	2157500	1064500	1050000	1549000	2304500	1910000	2203000	869000	760000	1198000	1991500	936000	1514500	629000	1153000	1461000	3210000	1950500	636500	1152000	716000	1512000	345000	2172000	1340500	1021000	977000		584000	1013000	1071000	1195500	1375000	1866000	1061500	456000	1512000	411500	1186000	1723000	1550000	2173000	1273000	839500
2019-06-18	534	101000		1207000	1318000	1739000	815500	1020000	1480500	2224000	1268000	2367000	540000	992000	1235000	2450500	1215500	1427500		1545500	1613000	3358000	1909000	769500	1265000	690000	1407500	793000	1788000	1370500	1340000	1184500	883000	496000	762000	949000	1500500	1359000	1781000	1008000	440000	1451000	474500	1210000	1419500	2328000	2177000	1107000	744000
2019-06-19	535	123000		886000	1375000	1623000	1121500	857000	1661000	2237000	1683000	2361000	639500	989000	980000	2015000	1074000	1598500	309000	1502000	1992000	2966000	1907500	1008500	1042000	1107000	1482500	783000	1926000	1301000	992000	1106000	803000	600000	1082000	1267000	1650500	1101000	1588000	930400	719000	1169000	302000	1056000	1596500	3233000	1925500	1315000	740500
2019-06-20	536	201000		1333000	1361500	2313500	921500	783000	1943000	2230000	1717000	2481000	689500	1049000	1161000	1956500	887500	1671000	179000	1494000	1761000	3044000	1676500	977500	1341000	718000	1258000	1014000	1900000	1311500	1113000	1683000	787000	511000	922000	1049000	1739000	1206000	1867000	601000	503000	1324000	410500	986000	1681500	2412500	2379500	1048000	1034000
2019-06-21	537	249000		904000	1854500	2245000	1478000	1290000	1794500	2553500	2007000	2121000	799500	1081000	992000	2374500	1149000	1974000	377000	1743500	1754000	2452000	1264500	960000	1201000	1060000	1803500	652000	2144000	1250500	1094000	908500	705000	655000	924000	1295000	1581500	1187000	1772000	818500	417000	1536000	361500	1759000	2196000	3571000	2110500	1404000	907000
2019-06-22	538			627000	1230000	1983500	1179000	755000	438500	3047500	1765000	1204000	39000	882000	1540000	550000	485000	1838000	794000	2630500	927000	552000	1228500	265000	180000	978000	1281500	1042000	2311000	135000	1357000	778000	763000	635000	755000	1076000	1421500		1406000			844000	332500	2501000	1794500	2793000	2339000	1117000	707000
2019-06-23	539			717000	1389500	2190000	1480000	1494000		1456000	1282000	577000	640500		2161000	644000	405500	1034000	918000	1190500			1128500			753000	338000	638000	1446000		874000		480000	804000	1346000	926000	1475500	979000	969000		267000	841000	635000	2048000	1135000	3199000	2003500	1226000	663500
2019-06-24	540			1333000	1382500	1919000	981500	1001000	1426500	2387000	1711000	2214000	604500		1311000	1876000	813000	1428000	727000	1181500	1548000	2924000	984000	1127000	1266000	754000	1299000	454000	2051000	1286500	520000	621500		573000	1238000	1102000	1360500	823000	1625000	779500	546400	1651000	528000	1408000	1041000	1663000	1988500	1026000	844500
2019-06-25	541	129000		1067000	1500000	1648000	1024500	940000	1488500	1898500	1462000	2678000	714000	2118000	1250000	2104000	738000	1533000	574000	1041000	1329000	3061000	1185000	742000	1159000	555000	1116000	399000	2035000	1422500	884000	947500	688000	687000	1092000	1168000	1230500	1043000	1252000	889000	653000	959000	414000	1166000	1641000	2433500	1769500	992000	817000
2019-06-26	542	135000		1171000	1479000	2002000	1196500	944000	1799500	2139500	1910000	2381000	784000	1127000	1209000	1925500	1040000	1675500	450000	1662500	2057000	2815000	955500	963500	1447000	669000	1226000	570000	2145000	1594000	992000	1213000	489000	695000	1330000	918000	1552500	1152000	1833000	961000	533000	835000	464000	1102000	1444000	2888000	2195500	1105000	561000
2019-06-27	543			1000000	1483000	1852000	1043000	887000	2195000	2402000	1602000	2619000	671500	1192000	1653000	2328000	872500	1576500	357000	1411000	1466000	2935000	801500	800500	1077000	688000	1104000	565000	1950000	1369500	1207000	1346000	516000	766000	1054000	1136000	1223500	1111000	1617000	1066500	573000	1081000	448500	907000	1600500	2407000	1538500	1081000	834000
2019-06-28	544	148000		1068000	1456500	2117000	1538500	1051000	1483000	2374000	1466000	1791000	730500	1367000	1177000	2228500	1097500	1463000	598000	1862500	2014000	2938000	1146500	915000	1165000	750000	1706500	500000	2645000	1111000	1288000	945000	642000	840000	1093000	1284000	1625000	974000	1724000	904000	517000	2788000	475500	1394000	1989500	3225000	2214000	1139000	951500
2019-06-29	545	126500		678000	1466500	2543000	1085500	1263000	537500	2074500	1890000	1750000		921000	1201000	706000	461000	1959000	703000	2006500	1216000	929000	1052000	204000	7000	872000	1057000		2420000		1127000	439500	730000	591000	1232000	1346000	1060000		1650000	584500			433000	2603000	2490500	3334500	2679000	1175000	881500
2019-06-30	546			672000	1539000	2123000	1066500	1320000		1364000	1527000	1340000	756500		2074000	531500		1133500	1232000	1100000			1314500		649000	904000	548500	753000	1939000		894000		701000	287000	1721000	782000	1175000	825000	921000	322000	53000		385500	1635000	1094500	3235500	2565500	1300000	702500
2019-07-01	547	134000		897000	1152000	2023500	1297500	756000	1406500	2236500	1610000	2126000	892000	1198000	1290000	1862500	970500	1668500	924000	1473500	2015000	2641000	1247000	1031000	1118000	810000	1257000	646000	2077000	1418500	211000	940500		444000	1056000	1102000	1151500	1018000	1566000	799000	657000	1112000	333500	1094000	1674000	1666500	2357500	1128000	765500
2019-07-02	548	14000		1098000	1400000	2110000	1188500	1120000	1645500	2281500	1604000	1979000	737500	1391000	915000	1961500	1014500	1572500	577000	1327000	1614000	3511000	1130500	866000	1134000	564000	968500	791000	2037000	1240500	1027000	906500	511000	582000	1101000	1166000	1763500	813000	1597000	1025500	431000	831000	435500	957000	1704000	2108500	2036000	931000	805000
2019-07-03	549	111000		1320000	1613500	2224000	1400000	885000	2310000	1955000	1653000	2325000	616000	1061000	1414000	2371000	1138500	1377000	347000	1651500	1843000	2957000	1059500	1034000	1226000	801000	1180500	1350000	2088000	1494500	1184000	1329000	640000	805000	968000	914000	1845000	1171000	1622000	835000	666000	1345000	632000	1615000	1735000	2940500	1974000	1158000	761000
2019-07-04	550			873000	1361500	2232500	1476500	930000	1716000	2105500	1637000	1882000	663000	1124000	837000	1916000	875000	1441000	167000	1350000	1617000	2546000	824000	857000	1499000	1019000	941500	802000	1884000	1388000	899000	1081000	814000	504000	911000	1405000	1512000	846000	1718000	896500	554000	1199000	401500	1082000	1479500	2655500	2198000	929000	704500
2019-07-05	551	98000		1132000	1201000	2187000	1358000	888000	1493500	2032000	1865000	1527000	767000	893000	1222000	1683000	629000	1269000	619000	1822500	1562000	2652000	936000	816000	1394000	967000	814500	600000	1940000	1041500	1410000	749000	461000	759000	1232000	1175000	1648000	799000	1579000	710000	454000	927000	417000	1821000	1461500	2332500	2177000	1046000	720500
2019-07-06	552			347000	1525000	2207500	1165000	1060000	429000	1618000	1654000	654000	732500	791000	1598000	842000	278500	1526500	509000	2077000	893000	3158000	1262500	37000	394000	726000	1695000	622000	1811000		1064000	309500	771000	711000	1165000	1237000	786000		1566000	625000		1156000	139000	1649000	1511000	2945500	2178500	1152000	735500
2019-07-07	553			500000	1424000	1871000	982500	1416000		1494500	1330000	1017000			1506000	547500	611500	951000	1010000	1259500			1317000			1172000	411500	636000	2196000				763000	789000	1612000	996000	1337000	750000	914000	403000	437000		431000	1917000	674000	3478000	1801500	1174000	779000
2019-07-08	554	109000		1108000	1600000	2078500	938500	802000	1651000	1864500	1704000	1370000	677000	1337000	1264000	1904000	1083000	1464500	756000	1293000	1826000		1164000	894500	1716000	771000	950500	685000	2324000	1029000	896000	880000		792000	1401000	1046000	1257500	1018000	1667000	903500	638000	1117000	521500	1411000	1663000	2748000	2289000	1272000	834500
2019-07-09	555	106000		1032000	1226500	2030500	1290000	949000	1848500	2275000	1666000	2485000	726000	1217000	925000	2398500	716000	1213500	355000	1436500	1782000	3013000	1050500	970000	2841000	933000	1421500	812000	1608000	1263000	1012000	807000	825000	682000	972000	997000	1182500	775000	2006000	960500	586000	1090000	656500	1317000	1606000	2766500	2154000	1247000	680500
2019-07-10	556	226000		1107000	1074500	2071500	1235000	989000	1700000	2121000	1715000	2500000	896000	1178000	947000	2257000	860000	1531500	470000	2062000	1637000	3183000	1138000	1064000	1465000	995000	1638500	734000	2109000	1520000	1432000	1283000	870000	631000	1366000	1292000	1765500	903000	1720000	1220500	488000	1536000	335000	1614000	1711500	3201000	2124000	1317000	838000
2019-07-11	557	149000		1209000	1315500	2211500	1428000	973000	1659500	2127500	1852000	2842000	772500	1023000	1250000	2222500	983500	1710000	460000	1473500	1671000	3226000	1239500	1401000	1564000	1303000	1656500	1003000	2617000	1453500	1543000	1355000	812000	586000	1138000	1068000	1510000	1181000	1710000	1222500	632000	1169000	562000	1430000	1815000	2841000	1945500	1253000	820000
2019-07-12	558	39500		667000	1264500	2338000	872000	1094000	1504500	2217000	1739000	1826000	720000	1590000	1260000	1780000	1743500	1440500	303000	1423500	1924000	2718000	1026500	1087500	925000	715000	1635000	391000	1658000	1242000	960000	576000	308000	506000	845000	1579000	1427500	979000	1616000	876000	484000	1610000	243000	1725000	1402500	2508000	1737000	1040000	818000
2019-07-13	559			845000	1549500	2112500	982500	1085000	234000	2266000	1710000	920000		602000	1431000	716000	289000	1398500	620000	2214000	1087000	516000	942000	86500	463000	927000	908000	564000	2143000		877000	683500	765000	682000	999000	1091000	997000		1360000	650000		692000	205500	1621000	1924500	3136000	1955500	1203000	624500
2019-07-14	560			640000	1059500	2433500	857000	1274000		1431500	1187000	436000	719500	7000	1029000	844500	343000	911000	1019000	973500			1200000			791000	293500	642000	1831000		328000		451000	686000	1119000	1097000	1395000	858000	946000	423000	266000	797000	369000	1862000	956500	3105000	1984000	1620000	939500
2019-07-15	561	81000		1071000	1082000	2197500	1587000	1021000	1424000	2311000	1641000	1983000	867000	1455000	817000	2364500	817000	1357000	809000	1629000	1802000	2999000	1072500	939500	1480000	1050000	1226000	557000	2183000	946000	583000	1011000		656000	1230000	1288000	1347500	1204000	1674000	897000	599000	2321000	520500	1093000	1819500	1659500	2116500	1296000	1060000
2019-07-16	562	64500		755000	1312500	2018500	1040000	964000	1848000	2365500	1727000	1927000	616500	1194000	958000	2217500	1041500	1450500		1707000	1944000	3207000	1042000	919500	1171000	920000	1398000	770000	2435000	1417500	1236000	979500	761000	614000	1032000	1260000	1407000	1138000	1537000	1209000	756000		365000	1595000	1450500	2164500	1911500	1029000	649000
2019-07-17	563	117000		706000	1601500	1783500	1663000	659000	1512500	2042500	1519000	1832000	639000	1328000	1079000	2364000	1058000	1430500	445000	1435000	1683000	3105000	934500	902000	1147000	914000	1055000	732000	2170000	1574500	2908000	1073000	517000	715000	1491000	1312000	1411500	1229000	1453000	807500	261000	920000	648000	1489000	1472500	2723000	1989000	1059000	696000
2019-07-18	564	233000		620000	1273500	1941000	1026000	905000	1401000	1905000	2068000	2579000	748500	932000	1083000	2096500		1347500	234000	1160000	1553000	3137000	1071500	863000	1254000	943000	1154500	634000	1875000	1417500		609000	529000	760000	1118000	1165000	1255500	937000	1304000	879500	648000	1044000	488500	1450000	1724500	2508000	2056500	1137000	937500
2019-07-19	565	101000		1010000	1678500	2670000	1250000	932000	1583500	2174500	1676000	1889000	751000	946000	1278000	1769500		1390000	358000	1735000	1625000	2684000	1341000	578000	1202000	910000	1478000	531000	1962000	964000	1271000	964000	771000	740000	976000	1418000	1587000	1044000	1387000	639000	637000	1192000	309500	1912000	1303500	2916500	2381500	1051000	697000
2019-07-20	566	152000		722000	1524500	2349500	1170500	976000	281000	2018000	2366000	544000		998000	1353000	627500		1554000	1017000	1699000	1193000	3560000	1049000	49000	416000	894000	1216500	596000	2507000		1015000	331000	722000	674000	679000	1318000	1440000		1407000	628500		715000	412000	1788000	1769000	3289500	2400000	1342000	625000
2019-07-21	567			678000	1367500	2422500	1323500	1036000		1661000	1144000	780000	775000	79000	1430000	502000		923000	1831000	1553000			1322500			1036000	449500	565000	1969000		913000		493000	609000	1554000	647000	1258500	798000	1104000	465000	526000	816000	349000	1684000	1063500	3631000	2215000	1301000	892500
2019-07-22	568	68000		769000	1411500	1762500	1151500	705000	1691500	1878500	1458000	1460000	823500	1528000	1199000	1686500		1531000	817000	1579500	1441000		926500	1028000	1307000	790000	1002000	547000	2062000	689500	791000	868500		550000	1101000	877000	1337000	896000	1549000	1278000	657000	938000	379000	1268000	1722000	1315000	1941500	1263000	790500
2019-07-23	569	81000		738000	1357500	2120500	1154000	658000	1474000	1990500	1669000	2345000	554000	1293000	754000	2242000		1235500	308000	1462500	1873000	3320000	641500	937000	1217000	770000	1331000	351000	2062000	1226500	998000	751000	858000	1009000	1263000	1158000	1462000	936000	1448000	826500	555000	1352000	546500	1378000	1440000	2052500	1958000	1027000	849000
2019-07-24	570	159000		1218000	1409000	2500000	1232000	1307000	1691000	2178500	2056000	2969000	666000	1144000	1110500	2026500		1489500	656000	1798000	1998000	3178000	1079000	674000	1224000	1002000	1433000	748000	1779000	1105500	1419000	826000	799000	708000	1149000	1116000	1380000	1144000	1683000	1191500	568000	843000	307000	1251000	1795500	2821500	2189500	1327000	927500
2019-07-25	571	193000		788000	1528500	2420500	1484000	694000	2048500	2523500	1926000	2475000	878000	1282000	763000	1947000		1902500	264000	1621000	1928000	3393000	923500	1313500	1130000	1132000	1382000	611000	2369000	1139000	1037000	1199500	487000	667000	1068000	1238000	878500	1222000	1576000	1308500	641800	1119000	350000	1893000	1599500	2845500	2201500	1114000	925000
2019-07-26	572	259500		989000	1406000	2363000	1276000	1106000	1016000	2471000	1872000	2285000	692500	1546000	822500	2404500		1586000	307000	3653500	1605000	3455000	1057500	873500	1358000	970000	1482500	550000	2198000	1366000	1366000	693500	556000	638000	1236000	1024000	1360500	1338000	1854000	1026500	333000	1528000	644000	2127000	1510000	3153500	2289000	1461000	859000
2019-07-27	573			491000	1219000	2234500	1324000	1310000	314000	2302500	1554000	851000		1154000	1532000	558000		1446500	890000		1025000	660000	1418000	122000	227000	918000	1274000		2014000		661000	503000	686000	829000	956000	1221000	902500		1605000	380000		612000	306500	1819000	1683500	2737500	2084000	1099000	567500
2019-07-28	574			776000	1234500	2522500	1430500	1021000		1658000	1421000	1036000		535000	897000	439500		1103500	922000	1385500			1285500			1126000	563500	579000	2096000		610000		797000	776000	1295000	728000	1256000	1155000	1041000	526000	351000	722000	361000	2039000	1108000	3330500	2161500	1255000	827000
2019-07-29	575	91000		761000	1000	2095500	1313000	1260000	1631500	1963000	1534000	1562000	801000	738000	936000	2061500		1921500	933000	2669500	1219000	2788000	1093500	940000	1140000	1047000	1169500	837000	2400000	1027000	871000	828500		235000	1812000	905000	1389500	1301000	1620000	749000	484000	1029000	603000	1288000	1774500	3067500	1745000	1328000	827000
2019-07-30	576	191500		913000	1741500	2198500	1018000	1073000	1737000	2028500	1126000	1730000	565000	1225000	1150500	1588500		1481000	564000	2150500	1431000	2879000	1252500	941500	1341000	1159000	1391000	603000	2404000	1069000	943000	927000	849000		1371000	936000	1100000	1102000	1674000	805000	351000	1126000	578500	1536000	1638500	2614500	1862000	1270000	736000
2019-07-31	577	127000		922000	1540500	2363500	1308500	1167000	1947000	2444000	2043000	1714000	630500	1612000	1273000	2366500		1533500	203000	1991500	1857000	3260000	1142500	1007500	1369000	1286000	1161000	685000	2301000	1159000	1448000	921500	748000	820000	1714000	1425000	1557500	914000	1900000	1132500	711000	1510000	327000	2072000	1979000	2632500	2550000	1887000	995000
2019-08-01	578	206500		641000	1467500	2390500	1074500	1250000	1438000	2499500	1935000	1572000	681500	1358000	1603000	1719500		1491500	239000	1313000	1705000	3414000	1147500	1025000	1062000	1005000	1400000	386000	2004000	1459500	1102000		583000	617000	1647000	1183000	1602500	799000	1762000	893000		1897000	353500	1617000	1490500	2598000	2306500	1092000	911000
2019-08-02	579	95500		771000	1500500	2704000	1056500	988000	1202000	2245000	2518000	2174000	870000	1197000	1497000	1978500		1662000	777000	1375500	1581000	2652000	1324000	793000	1403000	924000	1219500	617000	2000000	1332000	1118000		715000	798000	1115000	1436000	1637500		2157000	632000			344500	1802000	1592500	2838500	1961500	1618000	576500
2019-08-03	580			814000	1541500	2532000	1014000	1266000	271000	2533500	2526000	544000			1627000	564500		1634500	819000	1533500	1181000	463000	1219500		374000	1151000	811500	822000	1352000		944000		972000	644000	1193000	1033000	1160000			560000			313000	1549000	1574000	3000000	2246500	1421000	641000
2019-08-04	581			708000	1226000	2329500	1051000	1179000		1467500	1266000	1040000			1161500	448000		1507500	839000	1139000			1295500			1174000		708000	1684000		652000		849000	685000	1254000	977000	1607500			601000	405000		528000	2023000	1320000	2990000	1892500	1102000	569500
2019-08-05	582	222500		768000	1514000	2129000	1239000	799000	1054500	2289500	1818000	1486000	1493500	1298000	1593500	1479500		1576000	1102000	1612000	1562000	3587000	1002500	517500	1643000	731000		754000	2355000	671500	688000	1037000			1331000	1157000	1132000	1216000		1170000	617000	1136000	629000	2361000	1305500	1694500	2019000	1342000	625500
2019-08-06	583	46000		1020000	1617500	2363000	1319500	1084000	1250500	2396000	1754000	1695000	893500	1465000	1539500	1505500		1554000	752000	1711500	1697000	3198000	955000	353000	1488000	1004000	894500	735000	1819000	996000	1158000	747000	1046000	965000	1378000	1241000	1481000	970000	1805000	893500	512000	953000	396500	1484000	1666500	2502500	2018500	1289000	799500
2019-08-07	584	146000		881000	1534500	2206500	1270500	1091000	1478000	2542500	1699000	2237000	742500	1422000	1476000	2032500		1925000	431000	1724500	1789000	3107000	1075500	730500	1511000	821000	1374000	837000	2237000	1199500	1375000	1162000	1016000	707000	1358000	1496000	1139000	1105000	1201000	1386500	735400	988000	567500	1851000	2302500	2666500	2801500	1043000	809500
2019-08-08	585	317000		957000	1642500	2391500	1317000	916000	1551500	2285000	2073000	2085000	556000	1631000	1184000	1769500		1552500	300000	1984500	1516000	2972000	897000	895500	1426000	941000	1526000	656000	1871000	1337000	1333000	675500	719000	680000	1079000	1381000	1043000	1127000	1427000	936500	640000	993000	401500	1564000	1925500	2636500	1897500	1171000	735500
2019-08-09	586	134500		706000	1205000	2365000	1191000	1014000	1555500	2526500	2056000	1807000	805500	1343000	1426500	1813000		1886500	580000	2271500	1773000	3004000	1030000	885500	1356000	886000	1584000	524000	2103000	800000	827000	692000	727000	771000	940000	1087000	1293000	1284000	1979000	1051500	392000	970000	462000	1700000	1626000	3204500	1795000	1062000	753000
2019-08-10	587			577000	1439500	2088500	1142000	1083000	325500	2091000	1957000	1649000		1193000	1870500	562000		1502500	489000	2502000	1038000	529000	941000		387000	838000	1047500	781000	1707000		1126000	358500	578000	704000	1147000	1515000	768500		1632000	396500		1134000	277000	2756000	1466000	3053000	2153500	1502000	575000
2019-08-11	588			787000	1327500	1934000		1151000		1413500	1485000	815000	859000	728000	1328000	660500		958500	1080000	1150000			870000			1230000	415500	652000	1700000		694000		364000	844000	1195000	949000	2608000	852000	1100000		34000	1517000	288500	1033000	969500	2810500	2112000	1475000	868500
2019-08-12	589			1437000	1483000	2749000	1369000	1298000	1788000	2566500	1904000	1895000	645500	608000	854000	2253500		1625500	1013000	2125000	1822000	3268000	1257000	1148000	1513000	1195000	1353500	625000	2207000	1057000	413000	689500		729000	2019000	986000		1260000	2081000	1167200	515000		446500	1215000	1612000	2103000	2667000	1678000	804500
2019-08-13	590			762000	1422000	2207000	1186500	995000	1661500	2002000	1867000	2515000	566500	1378000	1469000	1658500		1296000	403000	1573000	1909000	2887000	1074000	947500	1493000	979000	1382500	730000	1801000	1264500	757000	954000	925000	871000	1616000	942000	1065500	1198000	1818000	738500	471000	1189000	471500	1454000	1581500	2339000	2010500	1074000	752000
2019-08-14	591	380000		792000	1305000	2714000	1225500	1048000	1537000	2388000	1813000	2720000	729000	1188000	1460000	1687500		1793000	456000	2088500	1896000	2810000	733500	981500	1566000	1053000	1516500	694000	2100000	739000	1236000	806500	636000	685000	1423000	1260000	1261000	1219000	2000000	1111500	693000	1982000	583500	1251000	1622000	2966500	1788500	1270000	683000
2019-08-15	592			472000	1182000	2857000	1059500	979000	784000	2111000	1804000	1848000	534500	927000	1242000	903500		1775500	1141000	2112500	715000		972500	633500	1490000	1386000	772000	562000	2317000	349000	1155000	743500	999000	715000	1436000	1390000	1152000	826000	1745000	585500	256000		191500	2047000	1358500	2626000	2543000	1400000	893500
2019-08-16	593	133500		1779000	1586500	2434500	1440500	1085000	673000	2909000	1995000	1908000	666000	1423000	1251500	1868500		1618500	723000	2209500	1505000		843500	905000	1106000	924000	1596500	710000	2332000	553000	2438000	874000	1223000	846000	1066000	1227000	1359500	821000	1833000	642500	558000	1355000	628000	1850000	1908000	2880000	2558000	1174000	730500
2019-08-17	594	161000		683000	1160000	2459000	1596000	934000	154000	2231500	2203000	1060000		1244000	1533500	672500		1932500	943000	2050500	1294000		578500		404000	793000	1032500	458000	1503000			376000	775000	556000	1321000	986000	1027500		1698000	184500		552000	589000	2383000	1411000	3625000	2355500	1441000	806500
2019-08-18	595			682000	1326000	2329500	1327000	1518000		1890000	1630000	912000	581000	15000	1518500	654500		1142000	1303000	862500			1371500			1184000	509000	622000	1955000		503000			685000	1866000	1157000	1059500	935000	946000		65000	935000	548000	2316000	1105000	3098000	2055500	1525000	832500
2019-08-19	596	160000		832000	1505500	2677000	1161000	1006000	1606500	1972000	2064000	1681000	799000	1347000	1073500	1840000		1731000	1234000	1682000	1533000	3353000	1104500	930500	1437000	1130000	1251500	522000	2187000	1267000	32000	729500			1140000	791000	1309500	1358000	1910000	980500	636000	1420000	614500	1317000	1636500	2934500	2084500	928000	822500
2019-08-20	597	31000		894000	1225500	2204500	1670500	1270000	1825500	2133500	1603000	1886000	603500	1478000	1364500	1951500		1683500	440000	1750000	2206000	3620000	1051500	925500	1389000	936000	1601000	1007000	2024000	1239500	690000	1041500	989000	729000	1028000	1153000	1624000	1164000	1751000	767500	663800	1779000	529000	1804000	1757000	2258000	2465000	1448000	831000
2019-08-21	598	142000		1001000	1327500	2566000	1248000	1081000	1585500	1990500	1820000	2626000	626000	1259000	1390000	1907000		1724500	385000	1916500	1745000	3229000	1210000	1205000	1216000	807000	1446000	688000	2212000	1121000	1123000	843500	1059000	648000	1215000	1388000	1328500	998000	1722000	973800	501000	1130000	335000	1555000	1430000	2850500	2104000	1311000	627000
2019-08-22	599	502000		889000	1329000	2120500	1179000	962000	2274000	2476500	1680000	2287000	897000	1152000	1051000	2059000		1524000	262000	1579500	1710000	3496000	1127500	762500	1065000	1141000	1514500	769000	2100000	1259000	1150000	760500	805000	764000	1355000	1036000	1005500	810000	1989000	685000	625000	1061000	499500	1895000	1919000	2559500	1945500	1316000	830000
2019-08-23	600			993000	1474000	2904000	1507500	1148000	1808000	2794000	1804000	2381000	581000	1158000	1364000	2108000		1778500	386000	2235500	1816000	2629000	1508000	998000	1508000	1026000	1297500	621000	2156000	1316000	1220000	740500	858000	577000	1177000	1332000	1440500	866000	2000000	749000	459000	2063000	480500	2015000	1720500	2631000	2437500	1348000	625000
2019-08-24	601			788000	1534500	3100000	1110500	1165000	132000	2910000	1958000	1165000		1115000	1498000	577500		1751500	872000	2398000	1656000	718000	1601500	345000	144000	800000	1417000	450000	2024000		1462000	315500	570000	629000	1324000	1144000	1181000		1623000	362000			376500	2290000	1627500	3658000	2772000	1324000	735500
2019-08-25	602			927000	1530000	3062000	1358000	2000000		1719000	1671000	1157000	731000	49000	1367500	511500		1361000	956000	1289000			1443500			1426000	317000	804000	2147000		469000		1169000	733000	1131000	1088000	1676000	1146000	1035000	223000	50000	618000	489500	1963000	1090000	3321500	1935000	1756000	952000
2019-08-26	603	120500		875000	1631000	2816500	1115000	783000	1611000	2260000	2070000	2471000	858000	1269000	1627000	2467500		1433000	921000	1950500	2011000	3078000	1214500	1013500	1210000	691000	1298000	540000	2318000	989000	866000	817500		759000	1285000	891000	1355500	1234000	1650000	695500	780000	1231000	516500	1626000	1652500	3075000	2027500	1149000	816500
2019-08-27	604	283500		782000	1579000	2406500	1083500	1244000	1647500	2187000	1924000	3370000	799000	1146000	1212500	2165500		1798000	201000	1525500	2297000	3160000	1195500	1093500	1421000	818000	1214000	736000	2104000	1637000	1308000	965000	700000	550000	1255000	1119000	1105500	1268000	1494000	994500	512000	1110000	428500	1835000	1726500	2613000	2050000	1172000	926000
2019-08-28	605	268500		1332000	1429000	2389000	1168500	1237000	2047500	2097000	1720000	2354000		1293000	1227000	2262500		1588500		1464500	2027000	3361000	1051000	1342000	1014000	943000	1274000	774000	2344000	1395500	1236000	959500	719000	669000	1080000	1085000	1476500	934000	1399000	903500	453000	1195000	380000	1798000	1855000	2773000	2242500	1312000	760500
2019-08-29	606	168000		1065000	1332000	2489000	1254500	1094000	1414000	2351000	1602000	2287000		1311000	1133500	2418500		1612500	519000	1582500	2237000	3466000	1414000	913500	1291000	1178000	1006000	669000	2320000	1331500	1353000	1184000	925000	673000	1009000	1118000	1347500	889000	1585000	954000	579000	1282000	543000	1075000	1626000	3079000	2577000	1389000	876500
2019-08-30	607	150000		995000	1807500	2811500	1802500	1235000	1659500	2892500	1877000	2062000		1399000	888000	2331000		1782000	558000	2043500	2036000	3024000	1624000	1142000	938000	1132000	1601500	567000	2663000	1054000	1431000	664000	859000	664000	921000	1393000	1959500	987000	1706000	816500	385000	1367000	463000	2029000	1979500	3262000	2346000	1575000	816500
2019-08-31	608			606000	1616000	3009000	1346000	1182000	266500	2259500	2134000	1273000		1056000	1175000	426000		1970000	759000	2468500	1208000	697000	1317000	354500	341000	733000	1397000		2109000		1150000	263000	902000	614000	1206000	1121000	1312500		1978000	417500		629000	735500	2306000	2679000	3238000	2713500	1193000	624500
2019-09-01	609			721000	1460500	2707000	1214500	1170000		1764500	1606000	896000		731000	1499000	744000		1411500	950000	1243000			1618500			1033000	371000	689000	2006000		764000		480000	975000	1495000	1012000	1656500	1028000	1582000	412500	318000	1168000	466500	2117000	1370000	3505000	2344000	1263000	844500
2019-09-02	610	227000		1297000	1659000	2657500	1264000	1095000	1333500	2284000	1904000	2123000	1600000	702000	1057000	2400500		1856000	889000	1849500	2048000	3973000	1960500	1078500	1328000	991000	1334000	810000	2506000	1031500	1043000	990500			1376000	1089000	1624500	933000	1307000	628500	553000	1234000	837500	1699000	2013500	3090000	2265500	1149000	732000
2019-09-03	611	113000		876000	1745000	2532500	1141000	907000	2253000	2361000	2003000	2681000	817000	1395000	930000	2405000		1874000	460000	1281000	1839000	3393000	2654000	1186000	1081000	876000	1183000	822000	1815000	1595000	970000	1192000	701000	787000	1077000	965000	1475000	1152000	1509000	1135500	612000	1496000	515500	1272000	1750000	2998000	2267000	1633000	996500
2019-09-04	612	108000		962000	1413500	2054500	1396000	975000	2099000	2491500	1876000	2789000	744000	1369000	804000	2670500		1715000	207000	1504000	2134000	3450000	2780000	882500	1548000	1221000	1449500	499000	2039000	1260500	1416000	970500	982000	521000	887000	1115000	1255500	1033000	1750000	1329500	305000	1717000	539500	1438000	1897000	2668000	2188500	1242000	852500
2019-09-05	613	103500		1038000	1241500	2876000	1779500	1255000	1749000	1999000	1820000	2680000	910000	1391000	996000	2495500		1533000	189000	1597500	1874000	3169000	2312500	1042000	1037000	876000	1330000	521000	2346000	1438500	1016000	1071500	625000	819000	1384000	979000	1200000	691000	1649000	1002000	672000	966000	273500	1654000	1715500	2452000	2262000	1305000	852500
2019-09-06	614	241000		969000	1808500	2725500	1414500	1073000	1809500	2736000	2365000	2176000	774000	1253000	962000	2068000		1954500	212000	1879000	1889000	2894000	2050000	1011000	908000	1301000	586500	618000	2123000	1438500	1001000	926000	835000	593000	1004000	916000	1948000	1233000	1810000	381000	462000	1621000	384500	2112000	1652000	3110000	2583000	1460000	679000
2019-09-07	615	106000		589000	1972000	2308500	956000	810000	172000	2140500	2259000	846000		1402000	1657500			1795500	265000	1960500		751000	1612500	228000	163000	896000	2136000	608000	1801000		1452000	485000	793000	664000	1265000	873000	1300000		1551000	712500		588000	430500	2144000	2367500	3456000	2657500	1552000	861500
2019-09-08	616			540000	1601000	2676000	1383000	1746000		2284000	1559000	1153000	625500	52000	1867500	920000		1654000	582000	1832500			1642500			917000	402500	787000	2714000		737000		920000	726000	1388000	1102000	1453000	891000	1209000	364500	277000	845000	350000	2180000	1305500	3975000	2117500	1792000	762500
2019-09-09	617	201000		1156000	1505000	2438000	1173500	948000	1857500	2138500	1958000	1754000	742000	1346000	977000	2121000		1856000	852000	2127500	2118000	3614000	2075500	1130500	2111000	780000	1543500	899000	2178000	1171500	985000	896000		597000	1412000	1066000	1495000	1331000	1751000	852500	397000	1378000	641000	1401000	1809500	3318000	1917000	1192000	751000
2019-09-10	618	106000		989000	1228000	2892500	828500	879000	2284000	2441000	2027000	2878000	508000	1739000	1032500	2414000		1481000	324000	2196500	1628000	3364000	2253000	901000	1659000	1640000	1334500	425000	2183000	1521500	1268000	889500	710000	732000	1063000	1196000	2039500	876000	1741000	1092500	508000	1296000	462500	2184000	1762500	2623000	2405000	1497000	916500
2019-09-11	619	361000		641000	1969000	2832000	1394000	1115000	800000	2694000	2332000	1245000	502000	1609000	1233500	1910500		2298500	141000	2752500	1684000	2375000	1960000	781500	817000	1391000	1806000	731000	3100000	1383500	1437000	539500	1248000	841000	1349000	1279000	1594000	1181000	1485000	510000	351000	1196000	693000	1863000	2242500	3322000	2852500	1498000	1282500
2019-09-12	620	99500		423000		2938000		847000	274000	2099000	1681000	272000		1145000	1528500	340000		1227500	195000				1004000		299000	1059000	1119500		2726000		522000		667000	617000		1029000			14000			836000	551000	1394000	1415000	3331000	2448000		739000
2019-09-13	621							626000						1138000									1522500						7000					1024000			1271000					568000	300500		1315500		2331000
2019-09-14	622							797000		2050000	1837000	454000	573000	1266000	927000			2004500	534000				1498500		479000	985000		828000			519000			1109000	1406000	844000	1228500	714000				562000	340500	2461000	1650500		3093500		537500
2019-09-15	623			694000		2807000	1125500	1255000		1829500	1909000	489000	913000	209000	1124000	150500	1407500	1385500	426000	95000			1331500		372000	1124000	315500	837000			1015000		606000	682000	1892000	968000	1218500	1001000			301000	842000	348500	1775000	1728000	3630000	2146000	1481000	869000
2019-09-16	624	159000		875000	3113500	2583500	1093000	895000	1326000	2403500	2013000	2036000	35000	1454000	810000	2075000	1610500	1770500	787000	2989500	1719000	2947000	2398500	1005500	853000	831000	935500	381000	2335000	887000	1481000	1125500	984000	658000	965000	1182000	1617000	1144000	2036000	883500	506000	1398000	242500	1374000	1455000	2741000	2163500	1470000	814500
2019-09-17	625	184000		1022000	1400000	2197500	1577000	958000	1690000	2146000	1807000	2561000	526000	1260000	722000	2379000	885500	1394000	406000	1704500	1714000	3373000	2209000	1211500	1512000	1017000	1327500	444000	2370000	1189500	1109000	1105000	633000	716000	857000	1193000	1587500	1192000	1869000	944000	652000	1124000	437000	1853000	1721500	3253000	1974500	1260000	717500
2019-09-18	626	131000		1621000	1546500	2626000	1385500	921000	2267500	2289000	1813000	2391000	589500	1266000	1088500	2665500	1033000	1800500	138000	1916000	1934000	3302000	2248500	950000	1164000	997000	1440500	593000	2036000	1351500	1392000	857500	1238000	545000	1089000	984000	1779500	1254000	2143000	800000	490000	959000	301500	1448000	1667000	2380000	2075500	1311000	837500
2019-09-19	627	143000		1094000	1501000	2524000	1370000	968000	2292500	2344500	2064000	2380000	736000	1302000	1117500	2519500	1332000	1465500	495000	1602000	1960000	3692000	2319000	1042500	1024000	958000	1330000	641000	2268000	1559000	883000	1646000	815000	766000	1045000	1081000	1600500	1321000	1776000	945500	563000	1525000	457500	1474000	1737500	2641000	2198500	1181000	796000
2019-09-20	628	132000		1157000	2118500	3098000	1831500	971000	2034500	2697500	2189000	2947000	820000	1327000	1122000	2233000	81500	1796000	467000	2334000	2220000	3153000	2214000	1103500	1226000	964000	2401500	468000	2413000	1575000	1340000	934000	944000	611000	1277000	1206000	1732000	1056000	2168000	785000	682000	1119000	531000	2073000	1831500	3216000	2790500	1323000	894000
2019-09-21	629	102000		526000	2028000	2676500	1647000	1221000	351500	3203000	2398000	1057000		1076000	882000	1074000	369000	2456000	799000	2677500	1900000	681000	1623500	156500	482000	1168000	1809500	491000	2520000		1592000	552000	795000	638000	1150000	1151000	1685000		2015000	526000		666000	342500	1644000	2176000	3291000	2726500	1546000	651500
2019-09-22	630			743000	1564500	2819000	1393500	1379000		1995000	1683000	1131000	822500	21000	1415500	558000	394500	1751000	1076000	1928000			1842000			950000	538500	645000	2474000		588000		1016000	779000	1587000	1206000	1793000	1221000	1343000	800000	408000	762000	246000	2048000	1560000	3657000	2758500	1288000	742500
2019-09-23	631	166000		946000	1509500	2274500	1227500	960000	1944500	2510000	2209000	2553000	734000	1529000	934500	2250500	1040500	1954500	955000	1632500	2374000	3025000	2039500	1277500	1343000	803000	1506000	642000	2210000	1168000	868000	1166000		598000	1690000	1300000	1611000	1191000	1898000	689500	624000	1088000	400000	1564000	1925000	2913000	2194000	1342000	887000
2019-09-24	632	100000		1189000	1745000	2401500	1033500	1201000	1805000	2355500	2024000	2337000	776000	1569000	1124000	2025500	1041000	1489000	399000	1818000	1846000	2779000	2059000	946000	1174000	1078000	1322500	638000	2719000	1245000	1586000	1064500	599000	557000	1097000	1144000	1692500	1293000	2039000	676000	456000	834000	589000	1393000	1735500	2597000	2129000	1238000	825000
2019-09-25	633	113000		1120000	1574500	2389000	1199500	993000	2394000	2474000	1843000	2154000	634000	1460000	909000	2287500	1221000	2065500	395000	2131000	2003000	2912000	3133500	1051000	921000	1041000	1318000	680000	2152000	1653000	1182000	791000	667000	716000	1399000	915000	1747000	757000	1572000	934000	479000	1214000	639500	1268000	1898000	2577000	2041500	1428000	838000
2019-09-26	634	132000		1078000	1244500	2137000	1317000	1070000	2301000	2758500	1942000	2313000	650500	1278000	1017000	2607000	1144000	1686000	743000	1895500	2107000	3227000	3378500	1303000	999000	916000	1122000	526000	2300000	1117000	1219000	1291000	1035000	741000	1197000	901000	1780000	1162000	1636000	972500	371000	1361000	670000	1431000	1882500	2338000	2506000	1416000	1005000
2019-09-27	635	146000		1135000	1500000	2805000	1414500	1132000	2065500	2894500	2547000	2936000	760000	1187000	1099500	2264500	1612500	1476500	419000	2173000	2099000	3066000	4187500	1012500	891000	1346000	1969500	459000	2704000	1410500	1113000	1003000	978000	606000	1468000	1142000	1467000	1197000	1602000	473000	471000	1182000	400500	1949000	1905000	3113000	2552000	1360000	948500
2019-09-28	636	131000		723000	2081000	2449500	1071000	1770000	260000	2690500	2955000	1414000		1025000	1457500	598500	728500	2340500	642000	2237500	1629000	667000	2061000	240000	304000	986000	1539000		2213000		1267000	478500	771000	336000	1371000	1634000	1321500		1681000	499500		584000	246000	1785000	2390000	3197000	2548500	1522000	760000
2019-09-29	637			859000	1544500	2361000	1341500	1370000		1675500	1529000	1195000	886500	57000	1595000	538500	671500	1392000	616000	1460500			1387500			913000	330500	614000	2052000		887000		1032000	512000	1537000	1553000	1691000	793000	1250000	539500	168000	845000	481500	1980000	1098500	3489000	2468500	1624000	732000
2019-09-30	638	120000		1129000	1451500	2291000	1359000	1013000	1788000	2134500	1995000	2169000	837000	1414000	906000	2084000	1229000	1853000	1011000	3460000	1930000	3762000	2058000	1115000	520000	871000	1514000	703000	2466000	1491000	1221000	1148000		629000	1458000	1210000	1612000	1037000	1818000	609000	562000	1322000	535000	1204000	1566500	3015000	2327500	1220000	921500
2019-10-01	639	104000		1249000	1614500	2557000	1479000	1033000	2141500	2407000	2211000	1870000	709500	1691000	837500	2408500	1176500	1766500	629000		1826000	2985000	2020500	726000	1415000	861000	1421000	704000	2105000	1523500	1496000	1241000	1009000	582000	1203000	1112000	2129000	913000	1850000	902500	643000	1414000	440000	1632000	1730500	2637000	1986500	1593000	1230500
2019-10-02	640	92000		1038000	1502000	2675500	1476500	803000	1520000	3041500	2141000	2345000	680000	1555000	993500	1906000	1578000	1612500	607000	1839000	2323000	4692000	2510500	911500	1289000	1329000	493000	515000	2253000	1222000	998000	831500	864000	529000	1227000	1094000	1774500	1187000	2051000	1392500	477000	1448000	321500	2053000	2037500	3065000	2394500	1216000	1003500
2019-10-03	641			810000	1428500	2338500	1026500	1120000	660500	2459000	1994000	2126000	557000	1088000	1088000	629500	400000	1371000	295000	1532000	950000	400000	1749000	568500	1895000	1298000	2063500	483000	2360000	329000	963000	738000	687000	697000	1038000	1018000	1144000	992000	1680000	577000	142000	1004000	341000	2025000	1954000	2652000	2369000	1245000	540500
2019-10-04	642	65000		979000	1477500	3024500	1561500	1274000	1437000	2539000	2321000	2450000	566500	1451000	1340000	1167500	1167500	2173000	374000	1836000	1655000	2348000	1687500	891500	814000	1006000	1486000	796000	2443000	930000	976000	703000	1072000	684000	1422000	966000	1424500	397000	1721000	511000	661000	1318000	505500	2091000	1657000	2970000	2251500	1235000	689500
2019-10-05	643	71000		504000	1654000	3037500	1093500	943000	299000	2495000	2445000	1269000		1065000	1570000	556500	405500	2135000	569000	2495000	1244000	890000	2295000	354500	351000	1038000	1344000	558000	2244000		1577000	625000	657000	447000	1331000	1413000	1107500		2103000	275000		1140000	189000	1955000	2383500	3097000	2900000	1414000	648500
2019-10-06	644			1096000	1823000	2807500	1071500	1016000		2350500	2064000	1230000	645000	33000	1473000	660000	704000	1257000	869000	1602500			1460500		196000	984000	647000	551000	2423000		756000		852000	783000	1856000	1238000	1690500	1042000	1180000	660800	16000	912000	342000	2123000	1274500	3428000	2719000	1653000	704000
2019-10-07	645	209500		1410000	1461000	2713500	1086500	1028000	1932000	2870500	2026000	3037000	750000	1923000	790500	2161000	1629500		857000	1680500	2175000	3526000	2846000	1351500	1572000	1516000	1603500	533000	2520000	1785000	874000	1014000		702000	1519000	1082000	1109000	1240000	1785000	1199500	530000	1286000	537000	1185000	2183500	3021000	2615500	1810000	808000
2019-10-08	646	254500		1214000	1821500	3240000	1218000	1315000	2005000	2826500	2492000	2810000	467500	1429000	949000	2728500	1492500	1862500	204000	2347000	2040000	2856000	2643000	893500	1093000	998000	1940500	845000	2766000	1438000	1550000	1209500	1107000	806000	1120000	1442000	1904000	1320000	2039000	935000	324000	1315000	267000	1774000	2711000	3627000	2744500	1612000	1016500
2019-10-09	647	104500		845000	1582000	2585000	1238000	1542000	593000	2616000	2275000	1370000	898000	1226000	1473000	839000	579500	2119500	236000	2133000	1553000	306000	1767000	802000	1148000	990000	991000	735000	2616000	262000	861000	948500	979000	767000	1091000	1160000	1498500	1165000	2160000	488000	461000	1036000	428500	1570000	2009000	2833000	2556500	2037000	925500
2019-10-10	648	241000		841000	1663000	2175000	1693000	905000	2371000	3211000	2225000	2521000	742000	1683000	825000	2795500	1315000	1950500	233000	1410000	2389000	2902000	2320500	987500	1159000	1014000	1515000	681000	2237000	1153000	1249000	992000	707000	489000	1136000	1184000	1497000	851000	2198000	824500	251000	1219000	682000	1520000	2082000	2834000	2784000	1498000	899000
2019-10-11	649	257000		1143000	1617500	2947000	1173500	993000	1315000	2856500	2423000	2033000	607000	1551000	1026500	2565000	1262000	1990500	298000	2137000	2227000	2751000	2283000	731500	1767000	1126000	1686500	612000	2266000	1478500	1520000	1124500	972000	548000	853000	1083000	1696500	936000	1841000	685000	403000	1187000	511000	1582000	2173500	3275000	3083500	1739000	850500
2019-10-12	650	102000		529000	1641500	3010000	1582500	678000	346000	3021500	2722000	966000		839000	1111000	898000	552500	2197000	512000	2689000	1565000	726000	2318000	322500	185000	1266000	1213000	639000	2379000		1281000	455000	552000	568000	1231000	1126000	1366000		2135000	470500	345000	822000	364000	2265000	2609000	3213000	2712000	1601000	770500
2019-10-13	651			1022000	1885500	2738000	1510000	1508000		2331000	2428000	1235000	1044500	72000	1422500	622500	1201000	1931000	1213000	1541000			1768500		83000	1257000	460000	762000	2487000		991000		930000	676000	1803000	1207000	1452500	1124000	1140000	106000		873000	418500	2058000	1138500	3851000	2356000	1245000	990000
2019-10-14	652	127500		1181000	1223500	2225500	1472000	982000	1821500	2868000	2477000	2923000	624000	2001000	1186500	2621500	188500	1416500	761000	1613500	2279000	3901000	2405000	1258000	1235000	1041000	1384500	599000	2434000	1190000	915000	1505000		828000	1766000	1470000	1549500	1484000	2035000	668000	676000	1416000	557500	1195000	1841000	3023000	2739000	2013000	907500
2019-10-15	653	140500		1103000	1581500	2276500	1506000	1771000	1896000	2729500	2150000	3389000	608500	1323000	816000	2386000	1091500	3902000		1786000	2302000	3426000	2320500	1253500	1242000	1183000	1447500	837000	2411000	1483000	1571000	1027000	792000	651000	1282000	1155000	1886000	1473000	1606000	625000	295000	1112000	555500	1817000	2025500	2900000	2685000	1386000	778500
2019-10-16	654	323000		803000	1719000	2412000	1620000	959000	1951500	2553000	2350000	2501000	686500	1442000	1059000	2620500	1279000	1956500	627000	1852500	2134000	3508000	2086500	949000	1113000	969000	1337500	596000	2285000	1675000	1690000	1479000	972000	481000	997000	1297000	1467000	789000	1674000	745500	566000	1219000	300000	1247000	1872000	3009000	2552000	1583000	944500
2019-10-17	655	103000		977000	1718500	2544000	1207000	981000	2106500	1977500	2135000	2568000	645000	1719000	925000	2243500	1290000	1953500	407000	1733500	2342000	3354000	2223500	1077000	915000	1104000	1454500	553000	2400000	1657000	1340000	1255000	476000	551000	1354000	1320000	1617500	1201000	1825000	748500	634000	1150000	351500	1700000	1962000	3338000	2539000	1284000	1024500
2019-10-18	656	238000		1122000	1618000	2687000	1720000	1048000	1885500	3168500	2236000	2375000	562000	1305000	914500	2086000	1038500	1770500	439000	1763500	2402000	2621000	2366000	1114500	834000	1241000	880000	491000	2303000	1557500	1493000	860000	620000	616000	1157000	770000	1810500	415000	2136000	696000	608000	1121000	377000	1729000	1760000	2897000	2515500	1381000	870500
2019-10-19	657			648000	1837500	2836500	1099500	1070000	492000	3018500	2112000	1305000	22000	1040000	1571000	648000	496500	1709500	766000	2729000	1234000	523000	1781500	408500	604000	1154000	1863000	512000	2122000		1185000	798500	453000	975000	1466000	1215000	1209000		1720000	623000	8000	765000	383500	2163000	2303500	3234000	2985000	1444000	609500
2019-10-20	658			1048000	1813500	2774000	1348500	1715000		2209500	2038000	1524000	727000	7000	1577500	605000	468000	1356000	1003000	1813000			1617500		220000	1349000	499500	615000	2311000		600000		833000	691000	1435000	1284000	1708500	822000	1502000	709500	80000	1761000	423500	2346000	1630500	3833000	2407500	1822000	905500
2019-10-21	659	130000		1022000	1458000	2904000	1469500	599000	1865000	2409000	2219000	2475000	607000	1587000	1184000	2438500	1127500	1765500	933000	1412000	1837000	3327000	2579500	1156500	964000	932000	1649500	732000	2282000	1146000	1274000	1017000		566000	1339000	922000	1483000	1115000	1954000	599500	407000	1217000	379000	1403000	1931500	3107000	2312000	1363000	981500
2019-10-22	660	129500		1167000	1654000	2536500	1248500	844000	1955000	2454000	2394000	2252000	540000	1341000	834000	2319500	1315000	1725500	457000	1564000	1916000	3056000	2217500	794000	1411000	1156000	1582500	495000	2502000	1537000	1251000	1249000	868000	659000	1743500	1039000	1285000	1254000	1748000	702500	486000	1022000	635500	1085000	1687500	2615000	2491500	1233000	1140000
2019-10-23	661	181000		1510000	1405000	2201500	1156000	975000	1980500	2715500	1987000	2369000	538500	1709000	971000	2361500	1162000	2006500	734000	1621500	2104000	2878000	2532500	1118000	974000	1113000	1380500	526000	2400000	1461000	1402000	1313000	706000	852000	1006000	908000	1794500	1331000	2048000	725500	421000	1183000	485500	1857000	2229500	2603000	2600000	1389000	897000
2019-10-24	662	288000		1043000	1609500	2823500	1442500	1095000	1755500	2843500	2091000	1977000	608000	1391000	913000	2773500	1251000	1708000	251000	1503500	2006000	2901000	2561000	838000	847000	959000	1358000	538000	2318000	1459500	1089000	672500	480000	598000	807000	904000	1632500	1298000	1781000	933000	611000	1068000	350500	1614000	2073500	3004000	2421500	1578000	880500
2019-10-25	663	288000		1029000	2001000	2796000	1373000	1308000	1723500	3174000	2434000	2869000	464500	1442000	769500	2161500	1206500	2185000	488000	1994000	1706000	2904000	2463500	894500	1321000	1150000	2217000	506000	2605000	1509000	927000	968500	961000	732000	1253000	1324000	1741500	1094000	2002000	676500	390000	1036000	354500	1443000	2244000	3265000	3209000	1107000	749500
2019-10-26	664	116000		589000	1839000	3198500	1757500	1506000	409500	2786000	2677000	3652000		1089000	1552500	765000	805500	1956000	820000	2613000	2160000	497000	2038500	267000	430000	1465000	2204500		2314000		1305000	848500	784000	753000	1614000	1247000	1463000		2075000	289000		775000	391500	1968000	2165500	3855000	2764000	1533000	1033000
2019-10-27	665			978000	1440500	3719500	1069500	1609000		2332500	2002000	1340000	641000	1778000	1370500	578000	472000	1698500	1234000	1545000			1446000		352000	1557000	677500	991000	2429000		450000		447000	730000	1571000	1272000	1868000	1133000	1449000	588500	230000	786000	513000	2258000	1634500	3346000	2813500	1795000	887500
2019-10-28	666	137000		967000	1628000	2240500	1143500	1051000	1913500	3344000	2031000	2777000	509000		956500	2445500	1238000	1696500	1191000	1633500	1820000	3594000	2516500	1247500	1645000	877000	1523500	668000	2300000	1706500	917000	1348500		673000	1664000	1025000	1621000	1458000	2090000	1050500	689000	1057000	539000	1128000	1759500	3006000	2694500	1570000	774500
2019-10-29	667	159000		1131000	1568500	2701000	1576500	1217000	2103000	2406500	2195000	3060000	642000	1852000	1301000	2541500	1327500	1951000	533000	1573000	2440000	3348000	2444500	1023500	1134000	857000	1287500	702000	2636000	1654000	1336000	1483000	816000	577000	994000	1280000	1816000	1021000	2181000	882000	808000	1440000	460000	1241000	1829000	2683000	2277500	1317000	828500
2019-10-30	668	201000		1456000	1604000	2747500	1218000	1172000	1859000	2050000	2325000	2733000	572000	1743000	1018000	2661500	1364500	1760000	537000	1880500	2040000	3461000	2553000	1392500	1100000	1207000	1689500	467000	2401000	1360500	1507000	1446000	613000	522000	1298000	1186000	1978500	894000	1841000	735000	372000	1150000	465000	1333000	1970500	2631000	2669500	1645000	1160000
2019-10-31	669	116000		761000	1834500	2489000	1320000	1169000	1799000	2483500	1910000	3251000	491000	1534000	1218500	2107500	1256500	2068000	342000	1406000	2104000	3744000	2397500	1020500	1077000	984000	1854500	634000	2149000	1452000	1211000	1353000	742000	587000	1186100	1008000	1564500	1391000	2092000	641500	505000	1178000	486500	1175000	1689500	2801000	2533000	1095000	972500
2019-11-01	670	209000		785000	1470000	2811000	1574000	1239000	1436000	2593500	2470000	1664000	573500	1336000	1172000	2270000	1121500	1860500	342000	2320000	2432000	3147000	2030000	1236500	1280000	1145000	2341000	620000	2330000	1093500	1773000	900000	676000	602000	1651000	1360000	1554500	1142000	2563000	764000	523000	1345000	482500	1604000	2151500	3340000	2667000	1818000	775500
2019-11-02	671	260000		635000	1867000	2613000	1195500	1502000	526500	2554500	2472000	1736000		1235000	1505000	615500	158000	2289000	778000	2312500	1561000	456000	2305500	258000	464000	1172000	1702500	792000	2048000		1265000	538500	751000	718000	1140000	1330000	1326000		2075000	474500		658000	339500	1685000	2059500	3108000	2672500	1694000	543000
2019-11-03	672			850000	1506000	2913500	1064500	1538000		2069000	1539000	832000	563500	45000	1796500	419500	393500	1571500	747000	1584000			1436000		466000	1013000	492500	678000	2046000		784000		584000	761000	1385000	1106000	1667000	1121000	1222000	473500	331000	918000	406000	1460000	1427000	3592000	2524000	1345000	963500
2019-11-04	673	167000		881000	1556500	2617000	1365500	978000	1971000	2774000	2235000	2297000	663000	1746000	1128500	2781500	937500	2214000	677000	1550000	1801000	3312000	2344000	935000	1103000	904000	1352000	538000	2337000	1330000	1131000	1266000		795000	1363000	1184000	1828500	1116000	2206000	801500	660000	1022000	420000	1023000	1571500	2848000	2268500	1385000	1479000
2019-11-05	674	164000		1275000	1322500	2493000	1301000	1675000	1866000	2591500	2050000	2692000	651000	1532000	808000	2418500	1559000	1734500	412000	3298000	2104000	3585000	2340000	1015000	1254000	759000	1146500	666000	2278000	1748000	1242000	1274500	633000	641000	1104000	1192000	1621500	1007000	1950000	790500	578500	1232000	572500	1578000	1770000	1577000	2695500	1774000
2019-11-06	675	85000		942000	1455000	2320000	1464500	1065000	2027000	2379000	1916000	3012000	583000	1433000	1148500	2420500	1283500	2318000	290000		2185000	3510000	2479000	1300500	1223000	721000	1621500	920000	2435000	1623000	1007000	1569500	995000	708000	958000	1076000	1414000	892000	1975000	856500	529000	1426000	347500	1293000	1623500	2475000	2721000	1505000	941000
2019-11-07	676	544000		1074000	1655500	3010500	1518000	1283000	2191500	2980000	1757000	2527000	570500	1660000	1232000	2512500	1419500	2261500	429000	1667500	1749000	2921000	2606500	1144500	1387000	1166000	1838000	691000	2520000	1643500	1425000	1483000	522000	581000	1332000	984000	1201000	1222000	2355000	918500	449000	1016000	268000	1556000	2040000	2557000	2572500	1121000	1024500
2019-11-08	677	213000		1340000	1816000	2672500	1871500	1141000	1485500	2655000	2172000	2457000	548500	1645000	1259500	2178500	1506000	2713000	461000	1916500		3129000	2368000	969000	1138000	1432000	2048000	702000	2531000	1558500	1360000	894500	762000	738000	1128000	1333000	1623000	1385000	1849000	991500	650000	983000	564500	1442000	2197000	3139500	2920500	1612000	952000
2019-11-09	678	157000		585000	1532500	3110500	1387500	1435000	315000	3203500	2174000	1565000		1290000	1102000	835500	432000	2140000	557000	2179000	2287000	756000	2214000	189500	438000	1045000	1673500	687000	2489000		1390000	426000	752000	782000	1282000	1289000	885500		2274000	765000		811000	667000	1782000	2127500	3302000	3024000	1412000	733000
2019-11-10	679			964000	1681000	2643000	1162000	1060000		2320500	1718000	1225000	610000	71000	953000	515500	500500	1897500	1446000	1639000	1288000		1448500		186000	1594000	648500	567000	2749000		947000		507000	492000	1360000	1179000	1787500	1311000	1257000	405000	220000	762000	349000	2093000	1726500	3555000	2184500	1917000	939500
2019-11-11	680	165000		921000	1625500	2795000	1348500	1065000	1908000	2503500	2367000	2489000	589000	1865000	829000	2247000	1390500	1883500	999000	1826500	2019000	3393000	2616500	1126000	975000	1084000	1455500	646000	2311000	1227000	1165000	1432500		714000	1446000	1398000	1514500	1075000	1913000	867000	622000	1259000	615500	1371000	1769000	2787000	2663000	1539000	1003500
2019-11-12	681	156000		1400000	1259500	2498500	1287000	904000	1999500	2563500	2182000	2674000	487000	1753000	953500	2158500	1405500	1758000	399000	1577500	2248000	3475000	2626000	1465500	1286000	1135000	1604000	594000	2392000	1626500	1418000	1660500	757000	603000	1304000	1185000	1474500	1149000	1773000	707500	560000	870000	404500	1167000	1896500	1703000	2280500	1208000	830500
2019-11-13	682	169000		999000	1673500	2827500	1229500	1319000	1577500	2885000	2204000	3273000	628000	1875000	1131000	2577500	1267500	2144500	886000	1791000	2254000	3175000	2860500	1327000	1381000	1610000	1237500	706000	2536000	1301000	1370000	1370000		578000	1152000	1210000	1690000	901000	2198000	1210000	582000	1129000	523500	1328000	2458500	3136000	2531500	1622000	972000
2019-11-14	683	99000		1116000	1378000	2555500	1678500	1144000	2261000	2884500	2507000	3120000	563000	1557000	1048500	2592000	1403000	2352500	355000	1837500	1744000	3856000	2756000	1236000	1758000	1117000	1440500	850000	2425000	1693000	1586000	1126000	910000	773000	1296000	1249000	1551500	1010000	1858000	1159500	440000	842000	502000	1607000	1778000	2801000	3075500	1329000	1051500
2019-11-15	684	301000		977000	1901000	3145500	1507500	642000	1656000	3235000	2307000	2834000	518000	1298000	1136500	2122000	1004500	2463000	151000	2220500	2080000	3702000	2492500	748000	1190000	1168000	590000	676000	2115000	1296000	1343000	1125500	1012000	678000	1413000	975000	1323000	1069000	1887000	744100	574000	886000	382500	2429000	2342500	3413000	2990000	1381000	927000
2019-11-16	685			810000	1700500	3164500	1089500	1000000	492500	2762000	2528000	1543000		991000	1008500	872500	643500	1733500	776000	2501000	1498000	637000	1578000	127500	295000	1007000	2603500	590000	2179000		1382000	870500	435000	707000	1205000	1371000	1669000		2143000			575000	588500	771000	2063500	3692000	2773000	1480000	729500
2019-11-17	686			921000	1360500	2646500	991500	1102000		2105500	1568000	944000	618500	14000	803000	615500	463500	816000	601000	1554500			1551500		211000	1303000	495000	637000	2157000		366000		704000	711000	1768000	1157000	1439000	710000	1104000	746500	159000	560000	300000	1869000	1282000	2552000	2423500	1685000	772500
2019-11-18	687	77000		1282000	1677000	2806500	1199000	1268000	1816000	3063500	2369000	2293000	521500	1372000	1138000	2531000	1334500	3549000	721000	1458000	2177000	3600000	2976000	1298500	1450000	1334000	1600500	534000	2340000	1194500	1150000	1413500		761500	1331000	1298000	1394500	1049000	1924000	963500	340000	1291000	619500	1237000	2147000	2625000	2664000	1284000	821500
2019-11-19	688	269000		1144000	1576500	3219500	1169500	1064000	2105500	3259000	1998000	2907000	548500	1729000	835500	3272000	1343000	1792500	348000	1439500	2071000	3534000	2660000	1266000	1453000	1347000	1788000	452000	2433000	1302000	1264000	1193000	670000	833000	1140000	875000	1806500	1385000	2375000	918000	480000	1116000	271500	1207000	1594000	1812000	2518500	1408000	713000
2019-11-20	689	309000		1106000	1401500	2919000	1476000	1006000	2374500	2908500	2154000	3582000	646000	1899000	878000	2196000	1402000	1812500		1445000	2212000	3455000	2493500	1429000	1516000	943000	1426500	338000	2672000	1731000	1196000	1404000	651000	713000	1286000	1338000	1680500	815000	1876000	782500	619000	1032000	423000	1103000	2397500	2388000	2354500	1518000	934500
2019-11-21	690	254500		924000	1472500	2703500	1673500	837000	1753500	2945500	1931000	2229000	475000	1179000	878000	2888000	1253500	1754000	304000	1362500	2142000	3144000	2372500	1097000	1275000	752000	1329500	662000	2303000	1553500	870000	1225500	807000	490500	1190000	911000	1471500	1184000	2246000	903500	520000	1100000	883500	1189000	1811500	2534000	2509500	1233000	1071500
2019-11-22	691	260500		820000	1447000	2865000	1391500	1189000	1772000	2450500	2203000	2582000	422500	1516000	1029000	2150500	1385000	2407000	684000	2116500	2108000	2944000	1794500	744500	889000	1012000	1749000	524000	2600000	1438000	1525000	903500	680000	615000	896000	1121000	1521000	895000	2162000	901000	692000	1339000	267000	1944000	1812500	3171000	2430000	1427000	778500
2019-11-23	692	110500		554000	1334500	2494000	1140500	1756000	324000	2835000	2264000	1755000		1082000	797000	611000	1003000	1821000	544000	2400500	1453000	659000	2328500	245000	593000	1029000	1174500	462000	2302000		1296000	655500	537000	520000	1586700	1210000	1367000		1031000	658000		772000	563500	1801000	1631000	3557000	2758000	1672000	688500
2019-11-24	693			547000	1557000	2963500	1178000	1059000		1603500	1824000	859000	547000	1980000	893000	672500	1079000	1388000	877000	1203500			1872000		173000	1005000	409000	762000	2224000		303000		593000	625500	1849000	1201000	1464500	1006000		293000		661000	365500	1520000	1112500	3405000	2296500	1612000	1006500
2019-11-25	694	177000		1290000	1219500	2969000	1445500	909000	2053500	2425000	2022000	2189000	645000	24000	924500	2855500	1353000	2339000	874000	1336500	2559000	3440000	2708000	1116500	1071000	969000	1353000	682000	2263000	1041500	1065000	908500		577000	1946000	1121000	1431000	1230000	1919000	1025600	635000	1370000	478000	1157000	1977000	2636000	2469000	1412000	934500
2019-11-26	695	216000		953000	1740500	2458000	1281000	977000	2306000	2486500	2259000	2737000	530000	1229000	862500	2613000		1666500	404000	1432500	1718000	3127000	2466000	1010000	1305000	966000	1912500	491000	2157000	1396000	1412000	853000	851000	590000	1405000	1014000	1820500	879000	1787000	619500	502000	1126000	510000	1603000	2179000	1796000	2315500	1214000	793000
2019-11-27	696	100000		725000	1512000	2563000	1034000	1112000	1763000	2570500	2354000	2751000	556000	1332000	1030500	2421000	1325500	1592000	287000	1908500	2265000	3564000	2479500	979000	1533000	941000	1730000	549000	2266000	1952500	1312000	1446500	606000	558000	1111000	974000	1717500	1173000	1757000	923000	606000	1412000	276500	938000	1985000	2520000	2479000	1363000	1046500
2019-11-28	697	313000		1232000	1482500	2506500	1259000	1156000	2032500	2422000	2227000	2981000	576500	1536000	877000	2245500	1317500	1876000	425000	1434500	1799000	3184000	2536500	942500	1552000	811000	1428500	516000	2234000	1374000	1308000	1205500	722000	650500	1139000	992000	862000	1291000	1734000	1039500	511000	1002000	487500	1032000	1527000	2247000	2789500	1305000	1146000
2019-11-29	698	83000		1307000	1500000	2882500	1469500	893000	1503000	3511500	2287000	2525000	606000	1857000	631500	2235500	1210000	2107500	259000	2462500	2396000	3659000	2562000	870500	1277000	813000	674500	779000	2304000	1393500	1204000	882500	907000	494000	876000	1098000	1545000	1105000	1761000	638500	673000	1195000	211500	1860000	1944500	3309000	2877000	1655000	877500
2019-11-30	699	174000		780000	1600500	3060500	870500	852000	329500	2435500	2508000	2071000		1099000	1034500	1183500	1092500	2401000	238000	2143000	1211000	906000	1861500	176000	356000	954000	2706000		2326000		1220000	565500	480000	746000	1080000	1291000	854000		2169000	450500		764000	439000	1472000	2186000	2773000	3013500	1490000	1023500
2019-12-01	700			753000	1361500	2251500	1203000	781000		1703500	1557000	675000	652500	139000	1067500	438000	16000	1343000	506000	1593500			2098500			1150000	555000	555000	2122000		599000		744000	806000	1352000	1437000	1468500	929000	1244000		421000	657000	655000	2369000	822000	3224000	2351500	1512000	749500
2019-12-02	701	262000		948000	1425500	2625000	1258500	950000	2275000	2418500	2436000	1915000	587000	1380000	798500	2044000	1050500	2161000	837000	1812500	2386000	3413000	2743000	1153000	1485000	958000	1693500	636000	2162000	1160500	660000	997000		556500	1391000	1202000	1578500	1185000	1822000	793000	586000	1134000	424500	1712000	1865500	3123000	2561000	1668000	764500
2019-12-03	702	211000		1074000	1526000	2276000	1289500	1215000	2017500	2411000	1841000	2828000	498000	1602000	1096000	2030000	1182000	1692000	415000	1815000	2387000	3968000	2285000	1158500	1435000	627000	1869500	768000	2167000	1611000	1384000	1257500	499000	696000	995000	1033000	1275500	1295000	1619000	939500	527000	1141000	521000	1294000	2036500	1695000	2138000	1400000	946500
2019-12-04	703	147000		883000	1660500	2405500	1242500	1122000	2033000	3110500	2030000	3029000	503000	1387000	924000	2094500	1196500	1711500		1531000	2142000	3870000	2579000	1014000	1047000	965000	1667500	459000	1708000	1433500	707000	1583500	572000	673000	1072000	1106000	1426500	966000	1862000	745000	515000	1275000	267000	1320000	1865500	2811000	2876500	1107000	1017000
2019-12-05	704	243000		1159000	1468500	2640000	1401000	1002000	2053000	2343000	2435000	2620000	483000	1408000	1037000	1965500	1487500	1868000	529000	1937500	2468000	3405000	2604500	1074000	1226000	1134000	1841000	574000	2326000	1558500	1150000	1437500	392000	726000	1629000	1199000	1195500	1254000	1606000	811500	576000	987000	511500	1644000	1783500	2464000	2626000	1478000	847000
2019-12-06	705	105000		1201000	1739500	3234000	1506500	986000	1812000	2577500	2543000	2592000	582000	1612000	892500	2555000	1059500	1658000	303000	2205500	1902000	3314000	2468500	1049000	1221000	816000	1812500	506000	2530000	1355500	1209000	856000	644000	556500	1558000	1313000	1169500	1259000	2009000	920700	522000	1421000	513000	1918000	2513500	3318000	2451500	1317000	826000
2019-12-07	706	122500		671000	1700500	2750000	1131000	694000	656000	2237500	2315000	1284000		1526000	1027500	683000	804000	2368500	401000	2533000	1374000	714000	1904500	373000	362000	1045000	2098500	362000	2360000		1090000	643500	432000	652500	1201000	904000	1272500		1620000	539000		450000	488500	1607000	2376500	3401000	2915500	1428000	678000
2019-12-08	707			1096000	1854000	2446000	922500	1021000		1638000	2075000	1529000	598000	53000	684500	566000	1007000	1560000	574000	1508000			1936500		470000	1039000	98000	454000	2323000		997000		388000	704500	1450000	866000	1588500	931000	1331000	565000	95000	647000	410000	2033000	1068500	2837000	2487000	1424000	804000
2019-12-09	708	100000		1103000	1536500	2627000	1222500	859000	1749000	2863500	1979000	2419000	627000	1547000	826500	1865000	7500	1761000	788000	1452000	1776000	3543000	2398500	1027000	1378000	875000	1404000	575000	2268000	1465500	371000	1372500		370000	1385000	1119000	993500	820000	2011000	836500	387000	1096000	555500	1270000	1543500	2696000	2559000	1140000	802500
2019-12-10	709	113000		1127000	1330000	2393000	1444500	830000	1873000	2600500	1735000	2580000	518000	1447000	778500	2635000	1204500	1955500	141000	1396500	2097000	3029000	1996000	841500	1020000	837000	1365500	506000	2227000	1315000	1277000	1097500	712000	675000	1160000	985000	1845500	1413000	1621000	696500	526000	1110000	297000	1665000	1608500	1683000	2111500	1384000	1115500
2019-12-11	710	201000		1274000	1403000	2432000	1609000	810000	1986500	2249500	1997000	2269000	596000	1320000	791500	2141500	1142500	2166000	372000	1219000	2244000	3769000	2645000	1219000	1325000	796000	1825500	637000	2045000	1483500	1107000	1086500	500000	469500	1168000	926000	1387500	1126000	1829000	982500	615000	970000	430000	1077000	1777000	2665000	2164000	987000	980500
2019-12-12	711	282000		1007000	1761000	2928000	1760500	810000	2594000	2619500	1930000	3117000	565000	1328000	684000	1931500	1469500	2079000	559000	1549000	2180000	3743000	2285500	1206500	1355000	1030000	1868500	697000	2082000	1766000	1144000	932000	596000	627000	949000	1181000	1451500	1250000	1513000	1029000	678000	1019000	342500	1144000	1871500	2407000	2545000	1717000	899500
2019-12-13	712	87000		1323000	1689500	3276500	1309500	889000	1877500	2348500	2283000	2321000	523000	1245000	1087000	1971500	1256000	2064500	474000	2473500	1552000	3178000	2265500	885000	1380000	881000	2278500	732000	2163000	1125500	1191000	914500	762000	597000	1196000	1347000	1500500	1072000	2089000	893500	307000	1126000	236500	1736000	2273500	2700000	2743000	1177000	923500
2019-12-14	713	455000		390000	1676000	2280000	864500	1094000	504500	2568500	2291000	1808000		1280000	769000	677000	611000	1966500	366000	2301500	1492000	682000	1806500	415000	427000	1059000	1786500	718000	2515000		1210000	664500	664000	508000	957000	1044000	1411500		2176000	517000		603000	617000	2332000	2393000	2911000	2582000	1412000	838500
2019-12-15	714			814000	1458500	2699500		1029000		2038500	1958000	1118000	663000	42000	607000	681500		1680000	452000	1000500			2201000		208000	875000	412000	375000	2157000		625000		789000	581000	1217000	960000	1104000	883000	1096000	332000	57000	780000	347500	1522000	1218000	3238000	2100500	1472000	823500
2019-12-16	715	237000		1408000	1688000	3077500	1329500	981000	1748500	2386000	1812000	2034000	659500	1599000	553000	2156000	1027500	1692000	680000	1453000	1812000	3819000	1834500	1101000	1139000	780000	1361500	791000	2006000	1534500	755000	718500		733000	1402000	917000	1547500	1086500	1869000	940000	599000	1159000	677500	1529000	1673500	2331000	2698500	1169000	1019000
2019-12-17	716	227000		942000	1201000	2681500	1161000	1081000	1857000	2551000	2023000	2891000	637000	1902000	813500	1759000	1101500	1729500	159000	1659000	2147000	3797000	1827500	916000	1331000	854000	1413000	805000	2000000	1489000	1164000	975500	399000	593500	993000	835000	1403000	1123000	1830000	1151000	557000	1061000	551500	1535000	1813500	1628000	2400000	1122000	849000
2019-12-18	717	219000		887000	1373500	2249500	1498500	1110000	1643500	2709000	1612000	2705000	519000	1576000	991500	1941000	943000	2122500	76000	1836000	2044000	3366000	1919000	868500	1366000	575000	1610000	851000	2413000	1462000	1322000	1082000	943000	624500	1593900	1097000	1444000	1089000	1987000	782000	588000	848000	343000	1511000	1568000	2417000	2267000	1328000	753500
2019-12-19	718	228000		1127000	1606000	2946000	1429000	729000	2207500	2593000	1887000	3896000	513500	1718000	500000	2302500	1143500	2090000	547000	1512500	2078000	3623000	2173500	1011500	3008000	620000	1906500	746000	2433000	1400500	1078000	1222000	772000	725000	1156000	930000	1500000	1141000	2073000	894000	744000	960000	287500	1169000	1749000	2503000	2153500	1274000	1235000
2019-12-20	719	101000		739000	1730500	2791000	1450500	1186000	2134500	2998500	2472000	2881000	572500	1767000	876500	2320000	1555500	2262000	533000	2136500	2472000	3140000	2035000	1067500	1373000	1207000	2317500	648000	2568000	1740000	1376000	694000	542000	690000	1022000	1151000	1420500	613000	2230000	1019500	604000	1624000	488000	1896000	2389500	2962000	2414000	1527000	811500
2019-12-21	720	129000		615000	1744000	2798000	1113000	1178000	278500	2479000	2157000	2175000	7000	989000	742000	636500	1020000	1949500	261000	2375000	1468000	684000	1186500	312500	291000	932000	1686500	746000	2202000		1170000	624000	587000	659500	1100000	1438000	1153000		2264000	477000			339000	1925000	2304500	3108000	2807500	1441000	648000
2019-12-22	721			633000	1368000	3018000	892500	904000		1658500	1528000	1087000	478000	14000	962000	405000	1000	1532500	888000	1505500			1119000		387000	820000	640000	527000	2170000		665000	548500	758000	711500	1425000	961000	1745500	1138000	1167000	377000	177000	655000	305000	1943000	1324500	3215000	2232500	1372000	804000
2019-12-23	722	122000		1211000	1431500	2953000	1564500	837000	1492500	2569000	2197000	2459000	568500	2316000	653500	2197500	1229000	1731000	855000	1812000	2101000	3572000	1115000	1045500	1453000	830000	1907500	432000	2531000	1171000	850000	694500		641000	1270000	984000	1514000	1201000	1797000	838500	591000	1029000	483000	2568000	1879500	2950000	2642000	1131000	775000
2019-12-24	723	133000		809000	1405500	2957000	1281500	932000	1356500	2462000	2363000	1987000	448000	1642000	471000	1913500	1102000	2154500	326000	1781500	2073000	2940000	1289500	908000	948000	890000	2467000	427000	2307000	1825500	753000	1364000	787000	618000	1266000	806000	1244500	1513000	2011000	754500	545000	1162000	870000	1484000	2002500	1870000	2383000	1152000	915500
2019-12-25	724			347000	1562000	2104500	1167500	683000	551500	1657500	1591000	1123000	511000	754000	854000	266000	248000	1843500	329000	1872500	1038000	354000	883500	1023000	266000	784000	1106500	315000	2419000		514000	645500	673000	577500	1168000	867000	865500	794000	1076000	257000	191000	797000		1717000	1649000	2587000	1749500	1180000	529000
2019-12-26	725	219000		944000	1372000	2606500	1310500	1057000	1664500	3151000	1940000	2505000	598000	1734000	881500	1809500	1387500	1777500	659000	1979000	1855000	3445000	1030000	356500	1467000	1023000	2099000	489000	2388000	1450000	1190000	992000	600000	885000	1239000	831000	933500	1236000	2168000	835500	372000	1192000	243500	1401000	1405000	2393000	2266000	1249000	967000
2019-12-27	726	100000		1145000	1781500	2979000	1582000	786000	1881500	2656000	2298000	2412000	575000	1396000	910000	1957000	1112500	1947000	243000	1928500	1867000	3008000	1468500	952500	1201000	913000	613000	665000	2300000	1238500	1245000	887500	737000	619000	1371000	913000	1332500	958000	2371000	811000	639000	1096000	476000	1787000	1941500	3138000	2880500	1952000	810000
2019-12-28	727	258000		587000	1457500	3295000	1255000	1521000	317500	2234000	2452000	934000		1058000	777000	571500	626000	1756500	750000	2489500	1411000	663000	1008000	257000	355000	1168000	3284500		2252000		1024000	590000	740000	773500	1190000	1320000	1155500		1774000	533500		714000	311000	1491000	2578000	2631000	2575000	1275000	732500
2019-12-29	728			794000	1000500	2174500	940000	1199000		2056500	1128000	1118000	586000	18000	740500	401500	498500	1211500	1040000	1013500			1114000		467000	853000	678500	661000	2545000		1235000	290000	646000	493500	1828000	1156000	1207000	1221000	1006000	375000	105000	649000	296000	2341000	1471500	3229000	2026500	1446000	904500
2019-12-30	729	163000		764000	1815500	3048500	1312000	954000	1522000	3063500	1966000	2404000	411000	1389000	824000	2091500	1347500	1933500	1142000	1976500	1736000	2656000	1075000	1329000	1735000	760000	1740000	672000	2731000	1689000		326000		630000	1057000	932000	1386500	1196000	2206000	1243000	483000	1092000	439000	1665000	1929000	2930000	2382500	1223000	760500
2019-12-31	730	118000		737000	1602500	2734000	1446500	854000	720000	3451000	1998000	2270000	625000	1536000	548500	1661500	1435000	1906000	460000	2171000	1554000	2625000	1312000	1119000	1003000	948000	2449500	460000	2486000	883000	1198000	450500	506000	570500	1345000	1001000	1258000	965000	2223000	728800	420000	1661000	575500	2312000	2158000	1307000	2639500	1162000	963500
2020-01-01	731	211000	3733000	451000	1365500	2769000	810000	824000		2053000	1857000	666000		750000	631500	173000	15000	1475500	665000	1755500	825000		1199500			570000	1133500	352000	1883000		1213000	823500	759000	489500	1659000	1067000	1038500	297000	1372000				165000	1202000	1508500	2540000	1959500	1410000	607500
2020-01-02	732	122000	4670000	1016000	1161500	2609500	984500	909000	1799000	2693000	1782000	2205000	543000	728000	630500	2112000	903500	1437000	149000	1252000	1843000	3444000	879500	850500	1132000	644000	1517500	807000	1721000	1264500	971000	947000	571000	1747000	951000	1107000	1279500	804000	1875000	685000	610000	850000	458500	1188000	1948500	2636000	2749000	1013000	1233000
2020-01-03	733	102000	5061000	836000	1625500	3139000	1542500	959000	2089000	2327000	2219000	2734000	598000	1409000	841500	1914500	1504500	1967000	340000	2167500	2014000	3410000	1074000	890500	1455000	1004000	2224500	514000	2002000	1382000	1221000	1077000	628000		920000	1010000	1540500	1365000	2150000	540500	595000	1012000	438500	1374000	1875500	3042000	2685000	1332000	991000
2020-01-04	734	101000	4551500	472000	2105000	2617500	1045500	1289000	265500	2685500	1954000	1243000		1054000	769000	342500	1058500	1738000	424000	2095500	1382000	732000	1025000	257000	465000	908000	1897000	301000	2064000		944000	623000	320000		1396000	1102000	1172000		1897000	450500		665000	324000	2129000	2011500	2595000	2614500	1256000	1093500
2020-01-05	735		2594000	773000	1759000	2816000	1534000	1013000		1671500	1724000	1227000	573500		895000	393000	344500	1309000	496000	1544000			1442500		405000	1261000	495000	407000	2005000		439000	525000	507000	663500	1583000	1044000	1382000	934000	1267000	314000	311000	875000	169000	2130000	1530500	2426000	2001000	1307000	1172500
2020-01-06	736	319000	3937500	1060000	1422000	2599500	1180000	757000	2685500	2783000	2157000	2682000	523000	1782000	550000	2305500	1186000	1709000	615000	1751500	1857000	4134000	769000	998500	1448000	810000	1233000	504000	2414000	1073000	720000	974500		499500	1301000	918000	1409000	1067000	1833000	979700	662000	1186000	541000	1364000	1979000	2452000	2489500	1185000	1092500
2020-01-07	737	234000	4259000	1283000	1551000	2756500	1281000	1485000	1635000	2108500	1853000	2733000	444000	1523000	821000	2224500	1098000	1583000	188000	1485000	1940000	3618000	1639000	770000	1321000	926000	1267000	659000	1901000	1489500	1303000	913000	585000	445000	1133700	960000	1168000	833000	1654000	1008000	406000	811000	362500	1456000	2012000	2218000	2430500	1084000	942500
2020-01-08	738	200000	4248000	1651000	1773000	2433500	1125500	938000	2090500	2639000	1985000	2432000	474000	1671000	660000	2272000	1148000	1935500	447000	1711000	1968000	4032000	1167500	998000	1412000	1186000	1669000	750000	2395000	1358500	936000	1178500	505000	530500	1119000	1030000	1302500	1214000	2112000	792100	662000	961000	435500	1518000	1938500	2780000	1987500	1243000	964000
2020-01-09	739	204000	4231500	1026000	1852500	2793000	1329500	1287000	2071000	3030500	1876000	2295000	472000	1263000	507000	1908500	1197500	1519500	262000	1611500	2097000	4750000	1329500	1032000	1086000	1104000	1526000	655000	2430000	1360000	1003000	1449500	234000	633500	1024000	1030000	1404500	1294000	2023000	667000	1064000	925000	456000	1261000	1863500	2290000	2271000	1274000	1004500
2020-01-10	740	104000	5039500	1412000	2200500	2798000	1265500	1186000	1918000	2051000	2217000	2612000	607500	1599000	869500	1719500	1000000	1922000	383000	2172500	2255000	3217000	1295000	979500	1114000	1122000	1539500	367000	2491000	1276500	1409000	736000	513000	679500	1272000	1371000	1223000	1174000	2089000	734500	569000	888000	450500	1493000	2087000	3234000	3023000	1232000	861000
2020-01-11	741	102000	4560500	482000	1670500	2820500	1088500	1239000	271000	2235500	2517000	1658000		1035000	557500	750500	425000	1784000	336000	2601000	1528000	552000	1117000	509000	724000	1157000	1478000	558000	1811000		996000	754000	579000	727500	840000	1020000	1089000		1813000	608000		787000	271000	2105000	1781000	3002000	2446000	1200000	639000
2020-01-12	742		3455500	749000	1544000	2149500	1274500	925000		1993000	1484000	1474000	538000	918000	941000	511500	241500	1696500	1412000	1227500			1528000		474000	1176000	471000	236000	2100000		823000	527000	783000	530000	1534000	1021000	1268000	993000	1121000	450000	486000	725000	155500	1928000	1071000	3012000	2347500	1682000	926500
2020-01-13	743	261000	4050500	1012000	1983500	2598500	1389000	1077000	1775000	2785500	2110000	2332000	674500	923000	542000	2381500	1386000	1836500	951000	1187500	2034000	3954000	1107000	1086500	1105000	992000	1394500	704000	2418000	1143500	725000	1143000		526000	1381000	1141000	1564500	1305000	2210000	815500	577000	1010000	446000	1292000	1824500	2666000	2653500	1181000	854000
2020-01-14	744	235000	4911500	1380000	1881500	2318000	1284000	839000	1883500	2801000	1724000	2759000	517000	1382000	584000	1837500	955000	1421500	192000	1752500	2292000	3902000	1126000	1087500	1205000	807000	1223500	569000	2225000	1564000	1535000	878000	796000	512500	988000	883000	1248000	1096000	1640000	650000	464000	971000	314000	1522000	1817500	1597000	2426000	1153000	1039500
2020-01-15	745	121000	4824000	821000	1926000	2803500	1225000	1024000	1411500	2557000	2079000	2120000	517000	2106000	991500	2231500	1148000	1701500		1842000	2175000	3706000	1502000	1172000	1360000	785000	1691500	507000	2202000	1275000	1304000	1869500	611000	540000	1397000	1000000	1064500	1122000	1903000	901500	773000	943000	656000	1397000	2278000	2328000	2339000	1127000	730000
2020-01-16	746	145000	4690000	989000	1673500	2603500	1224000	903000	1991000	2984000	1753000	2277000	590000	1419000	779000	1698000	1168000	1841000	290000	1464000	1878000	3709000	999000	680500	1399000	870000	1205500	443000	1975000	1370000	1141000	1484500	539000	716000	1132300	1155000	1145500	1092000	1834000	1125500	344000	1331000	499500	1182000	1531000	2446000	2580000	1262000	1006000
2020-01-17	747	110000	4357000	1113000	1836000	2635500	1346000	1757000	1440500	2677000	2673000	2513000	560000	1586000	581500	2079000	1485000	1756000	457000	1819000	2232000	3535000	1452500	641000	1184000	1033000	1793000	558000	2602000	1148000	1075000	842000	727000	410500	1081200	1078000	1605000	960000	1746000	774500	710000	1630000	484500	1681000	1818000	2401000	2412000	1175000	1238500
2020-01-18	748	235000	4715500	550000	1641500	2800500	1466000	1099000	329500	2606500	2098000	986000		1225000	1010000	711500	954500	1819000	634000	2284500	1354000	736000	1242000	225500	555000	993000	1222000	800000	2069000		1016000	799000	497000	623500	1081000	863000	874500		1830000	447000		439000	569000	1954000	1861000	2979000	2021500	1612000	721000
2020-01-19	749		3286500	662000	1162500	2640500	972000	1113000		1617500	1546000	1041000	564500		976500	495500	333000	1179500	998000	1190500			1246000		465000	1109000	563500	487000	2010000		635000	630000	504000	613000	1435000	948000	1284500	825000	1370000	372500	148000	438000	298500	1870000	1346500	2959000	2226500	1207000	1094500
2020-01-20	750	159000	3949500	1286000	1769500	2590000	1199000	1029000	2155000	2134000	1995000	1898000	537000	1759000	754500	1706000	896000	1481000	671000	1808000	2360000	3655000	914500	904500	1158000	887000	1385000	423000	2429000	1668000	881000	1449500		667500	1643000	776000	1583500	1259000	1823000	902100	631000	913000	310500	1320000	1715500	2721000	2636000	1262000	961500
2020-01-21	751	103500	3794000	1303000	1717500	3137500	1690500	1114000	2295500	2167500	2185000	2625000	624500	1363000	611000	2474000	1543000	1471000	328000	1516500	2106000	3351000	1412500	992000	1569000	1056000	1550500	786000	2446000	1454000	1239000	1038000	815000	458500	1185000	880000	1117000	939000	2109000	694500	559000	1083000	466500	1171000	1598000	1842000	2096000	899000	1356500
2020-01-22	752	152000	4346000	1374000	2020500	2522500	1457500	1014000	2073000	2626500	2252000	2527000	624000	1518000	823000	2273000	1274000	1847500	228000	2152000	1908000	3526000	925500	1379500	1612000	896000	1606000	621000	2301000	1245000	1730000	1085000	803000	544500	1057000	1133000	1417500	1450000	1696000	785500	569000	903000	385500	1247000	1859000	2662000	2461500	1333000	1117000
2020-01-23	753	117000	5295500	696000	1856500	2778000	1536000	881000	886500	2580000	2441000	1677000	346000	1226000	643500	1821500	1120000	1637000	118000	2523000	1952000	2828000	924500	563500	721000	1031000	1653500	590000	3119000	1266000	1034000	1002500	634000	908500	1450000	1161000	1522000	1184000	2089000	403000	485000	768000	392500	1650000	2176500	2926000	2253000	1181000	877500
2020-01-24	754	101000	4731500	415000		2270000		672000		1813000	1504000	132000		1002000	389500	192000	319000	952500	275000				1395500		283000	823000	719500		2673000		1208000					954000						1430000	371000	821000	1123000	1249000	2485000		598500
2020-01-25	755							224000						491000					44000				1071000						283000		487000			669000									311000		1044500		2823000
2020-01-26	756							678000		1753500	1978000	1040000	472000		1090500		1000	1106500	301000				1400500		262000	776000		352000	1240000				602000	945000	1145000	870000							298000	1836000	1200000		2275500		349500
2020-01-27	757	63000		735000	1259500	2257500	961500	449000		1789500	1928000	422000	303000	631000	981000		863500	1630500	798000	2090500	361000		1305000		468000	820000		520000	1929000		275000		417000	507500	1860000	954000	1092500	760000				363000	426000	1235000	1023500	2396000	1762000	860000	507500
2020-01-28	758	126500	4406000	755000	1401000	2375500	963000	841000	1437500	1983000	1827000	1704000	482500	1438000	526000	2601500	28500	1770500	450000	2075000	2092000	3840000	1016500	1049000	1378000	784000	1273500	412000	1975000	1437500	1155000	1115500	568000	654500	1036000	1009000	1474500	887000	2200000	712000	574000	922000	464500	1561000	1382000	2457000	2167500	1466000	991500
2020-01-29	759	128000	4402500	943000	1640000	2236500	1224000	917000	1469000	1689000	2030000	2399000	576000	1442000	545500	2435500	1406000	1698500	329000	1562000	2085000	3383000	1151500	800500	1231000	716000	1304500	558000	2079000	1753500	1316000	1089000	389000	531000	1244000	1115000	1214000	1061000	2059000	748500	561000	986000	529000	1449000	1620000	2510000	2412500	1269000	599000
2020-01-30	760	117000	4248000	1016000	1950500	2616500	1173000	790000	1709500	2488500	2090000	2067000	524000	1302000	723000	2178000	1064000	1569000	177000	1413500	2433000	3751000	1478000	868500	1062000	1138000	1355000	823000	2001000	1494000	1122000	1437000	709000	488500	734000	995000	1160500	1022000	1561000	687000	248000	910000	402500	1405000	1952000	2226000	2574500	1243000	699000
2020-01-31	761	336000	4841000	1066000	1540500	3115000	1178500	742000	2009000	2946000	1944000	3201000	516000	1420000	432000	1810000	1124000	2004000	373000	1950500	2231000	4284000	845500	1113000	953000	611000	1392000	545000	2200000	1284500	1335000	676500	734000	426000	1252000	1147000	1473500	1443000	1813000	971000	424000	1259000	219500	2132000	1881000	2618000	2159000	1231000	642000
2020-02-01	762	251000	4644000	536000	1088000	2222500	1393000	962000	206000	2305500	2127000	1571000		843000	831000	557000	846000	1806500	529000	2325500	1662000	662000	1220500	398000	395000	788000	1162500	621000	2283000		1436000	647000	525000	618000	926000	1200000	957500		1986000	397500		1425000	426000	2097000	1697000	2633000	2282000	1054000	840500
2020-02-02	763	117000	2910000	859000	1157500	2272000	1044000	886000		1236000	1538000	538000	463000	837000	806500	431500	208500	1334000	751000	1415000			908500		354000	715000	326000	563000	1824000		761000	461500	879000	664000	842000	917000	1385000	1189000	1025000	297000	183000		352500	1491000	1085500	3114000	1667500	1083000	707000
2020-02-03	764	300000	4721500	1166000	1660500	2188000	913500	958000	1889500	2093000	1906000	2138000	499000	643000	682000	1686500	1085500	2225000	704000	1540500	2531000	3517000	1042500	1195000	1459000	849000	1579500	696000	2093000	1352500	673000	1475000		525000	1068000	803000	1689000	1261000	1933000	598500	764000	942000	350000	1335000	1803500	2803000	2197000	1240000	892000
2020-02-04	765	170000	4702000	1128000	1532000	2281500	1280000	934000	2190500	1911500	1800000	2677000	638000	1364000	736000	1665000	956500	1286500	392000	1352500	2230000	4063000	985000	818500	1254000	727000	1659500	403000	2093000	1716000	556000	1042000	739000	547500	1212000	1191000	1634000	1043000	1904000	705500	587000	1115000	493500	1138000	1909500	1913000	2206000	1048000	978500
2020-02-05	766	205000	4723000	1269000	1669500	2678500	1532000	918000	1955000	2502000	1885000	3042000	461000	1331000	728000	2171500	906000	1719500		1686000	2267000	3964000	877500	888500	1283000	805000	1551000	761000	2146000	1711500	819000	1010500	698000	504000	1023000	932000	1289000	1118000	1694000	1231000	654000	962500	428500	1343000	1376000	2476000	2269500	834000	607000
2020-02-06	767	210000	4353500	1044000	1512000	2381500	1256000	747000	1415500	2535500	1918000	2061000	569000	1351000	503500	2320000	1125000	1380500	347000	1353500		3405000	1356500	761500	1281000	727000	1458000	699000	2092000	1362000	1188000	1280000	396000	607500	1144000	937000	1411000	1125000	1557000	766000	549000	1069500	391000	1580000	1786500	2403000	2474500	1027000	786500
2020-02-07	768	100000	5411500	1113000	2286000	2345500	1323000	901000	1918000	2343500	1698000	2501000	533000	1346000	543000	1823000	900500	1716500	468000	1876500	2237000	3453000	1012000	838500	1257000	734000	1544000	441000	1801000	1557000	1182000	714000	585000	434000	1039000	1107000	1734000	1249000	2411000	730500	871000	1146000	333500	1558000	1614500	2675000	2795000	1179000	619000
2020-02-08	769	211000	3557000	397000	1668000	2555500	802000	984000	117500	1778000	1709000	825000		875000	805000	677000	708000	1765000	403000	2234500	2360000	423000	945500	172500	163000	853000	790000	295000	1717000		1071000	749500	386000	496000	755000	1308000	1034000		1547000	587500		557500	488500	1851000	1784000	2898000	2016000	1107000	499500
2020-02-09	770		2661500	853000	1073000	2411500	1078000	864000		1634500	2257000	690000	525000		1109500	362000	181000	1238000	722000	1312500	1641000		918000		152000	755000	568500	568000	1904000		706000	369000	827000	436000	893000	794000	1273000	1039000	1277000	492500	339000	802000	418500	1276000	1029000	2573000	1787500	1704000	913000
2020-02-10	771	200000	4232000	980000	1644500	2728500	1302500	761000	1660500	2298000	1747000	2202000	481500	1500000	850500	1967500	1179000	1666000	746000	1554500	1695000	3742000	1126000	1292500	1383000	588000	1134500	414000	1876000	900000	988000	1085500		521000	1090000	1039000	1312500	1166000	1839000	752000	571000	829500	290500	1275000	1479500	2291000	2210500	1203000	771000
2020-02-11	772	203000	4754000	1410000	1509000	2575500	1188000	871000	1561000	2211500	1927000	1813000	474000	1301000	372000	2535500	1207000	1823000	479000	1454000	2342000	3320000	1104000	924000	1265000	587000	1417500	645000	2202000	1362000	1077000	1413500	852000	678000	1134000	990000	1166000	1146000	1568000	767500	555000	1060000	370500	1121000	1925000	2675000	2186000	1331000	693000
2020-02-12	773	211000	5436500	931000	1665000	2265000	1177000	713000	2011500	2041000	1519000	2370000	478500	1351000	779500	2231000	1221500	1723000	172000	1390500	1925000	2177000	1073500	980500	1466000	661000	1464500	497000	1603000	1860500	1244000	1109000	556000	488000	1290000	937000	1118500	841000	1431000	1037000	288000	809000	400500	1477000	2093500	2207000	2366000	877000	795000
2020-02-13	774	209000	3980000	1098000	1533000	2280500	1323000	1028000	1920500	2199000	2371000	2690000	576500	1196000	732500	2175000	942500	1686000	295000	1536500	1922000	3676000	1021000	795000	1226000	593000	1596500	566000	1902000	1228500	1150000	1139000	498000	512000	1213000	869000	1367500	977000	1836000	865500	569000	879500	231000	1363000	1989500	2053000	2406500	945000	850000
2020-02-14	775	200000	4511000	1107000	1977000	2840000	1470500	1215000	1524500	2473000	2589000	2050000	504000	1213000	614000	1801000	1128000	1809500	510000	1504500	2476000	3117000	1463000	1159500	938000	702000	1760500	499000	2043000	1549500	1181000	746500	683000	629500	1610000	1207000	1609500	777000	1861000	705500	318000	868500	385000	1674000	1872000	2786000	2220500	1331000	987500
2020-02-15	776	210000	3803500	525000	1344500	2589500	1386000	833000		2117500	2287000	840000		998000	662000	689500	287000	1751000	525000	2160500	1458000	629000	1583500	273500	345000	710000	1433500	210000	1913000		1268000	573500	449000	503000	1554000	1119000	1137500		1828000	316000		912000	571500	1890000	1625500	2762000	2084000	1031000	917000
2020-02-16	777		3187000	831000	1308500	2288500	1097500	1137000		1852500	1688000	710000	529000	21000	673000	222000	313500	1470500	1065000	1524000			840500		288000	901000	555000	331000	2044000		448000	652500	629000	808500	1220000	1002000	1385000	802000	903000		156000	449000	364000	1965000	1150000	2814000	1550000	1275000	866000
2020-02-17	778	222000	5173000	1342000	1755000	2721500	1211000	2323000	2035500	2401500	1995000	2320000	497000	2003000	759000	2032500	1353500	2404000	763000	1425000	2232000	3978000	1207000	1349000	1560000	1086000	1440000	618000	2101000	969500	953000	837500		522000	978000	1307000	1192000	1345000	2047000	942000	506000	1091000	730500	1325000	1864000	3054000	2633000	1150000	932500
2020-02-18	779	222000	4832500	1002000	1447500	2623000	1092500	1014000	2459500	2268000	2090000	1968000	501500	1414000	689000	2026000	1466500	1677000	192000	1338500	1797000	3678000	1224500	1147000	1170000	551000	1322500	696000	2049000	1057500	979000	1228500	576000	675000	1325000	969000	1348000	983000	1892000	771500	504000	1004000	461500	1505000	1843000	2351000	2270500	720000	842000
2020-02-19	780	61000	4512000	1034000	1585000	2202500	1556000	760000	1911000	2315500	1778000	2631000	492000	1208000	649500	2051500	1557500	1790500		1392500	2702000	3467000	1256500	1061500	1205000	841000	1503000	739000	2055000	1348000	1383000	861000	474000	442000	932000	1206000	1258000	1190000	1578000	593000	650000	1023000	738500	1409000	1653000	2348000	2142000	1016000	1014500
2020-02-20	781	327000	4526500	1081000	1454500	2275000	1495500	958000	1481000	2722000	1723000	2210000	588000	1256000	514000	1977500	767500	1795500	525000	1255500	2244000	3807000	1018000	1175000	1161000	803000	1549500	346000	2062000	1445500	938000	1108500	474000	779500	1361000	792000	1222000	1142000	1885000	786000	318000	1004500	526500	1335000	1902000	2500000	2093500	873000	820500
2020-02-21	782	300000	3847000	713000	1364500	2283000	1081000	696000	1770000	2513000	2061000	1784000	580500	1399000	500000	2021500	933500	2098500	479000	1660000	1751000	3132000	1097000	578500	1332000	747000	1461500	446000	2053000	1203500	1371000	961000	598000	496000	1266000	839000	1178500	918000	2020000	653500	368000	1191000	377000	1853000	2120000	2300000	2090000	1041000	664000
2020-02-22	783	243000	4811500	587000	1124000	2525000	1074500	1168000	87000	2503000	2171000	1144000		1085000	972500	588000	536000	1690000	301000	1539500	1109000	601000	1016500	443500	201000	809000	855500		1844000		906000	859500	776000	632000	1273000	734000	932500		2014000	671000		458000	384000	1883000	1650000	2187000	1954500	1041000	562000
2020-02-23	784	312000	2940000	853000	1130000	2322500	1121500	739000		1561500	1782000	650000	521500	23000	1212500	355500	7500	1146500	164000	1146500			854000		130000	663000	322000	598000	1746000		469000	802000	436000	559000	1265000	1006000	1438500	655000	1457000	221000	115000	553000	270000	1675000	1276500	2575000	1857500	1024000	736500
2020-02-24	785	213000	3344500	759000	1577000	1900000	1028000	763000	1360500	1945000	1497000	1729000	562000	1454000	514000	1847500	923000	1537000	935000	1186000	1849000	3692000	1175000	718500	684000	536000	940000	257000	1902000	1112000	352000	681000		557000	1163000	837000	1343000	965000	1551000	497500	582000	668000	375500	1616000	1298000	2474000	1768000	950000	522500
2020-02-25	786	309000	3009500	1019000	1004500	2050000	1208500	672000	1374000	1813500	1705000	2208000	497000	1363000	771500	2059000	781000	1594000	231000	1170500	1512000	3443000	603500	812500	1166000	563000	1116000	527000	1462000	961000	1011000	970000	523000	431500	1067000	751000	1144000	904000	1712000	1005500	254000	778000	597000	1387000	1465500	2314000	2305000	1320000	647000
2020-02-26	787	215000	2698500	680000	922000	2433000	1003500	648000	1554000	1888500	1569000	2102000	534500	1088000	625000	2173500	631500	1820500	236000	1085000	1709000	3270000	806000	858500	823000	648000	1301500	476000	1745000	1176500	1104000	1054500	757000	481000	1070000	825000	1287000	663000	1316000	643000	347000	867000	361000	1180000	1284000	2373000	1923000	837000	576000
2020-02-27	788		3396000	989000	1118000	1689500	1015500	1234000	1756000	2078000	1600000	2042000	521500	1438000	948000	1739000	825000	1354500	321000	1168000	1762000	2638000	911000	709500	828000	710000	1115500	659000	1752000	881500	966000	879000	355000	541000	767000	857000	946500	828000	1342000	457200	668000	1089000	411500	974000	1607500	2430000	1591500	965000	700000
2020-02-28	789	200000	3774000	896000	1051500	2469000	1671000	830000	1305000	2394500	1697000	1734000	473500	1184000	606000	1390500	1080000	1440500	137000	1607000	1828000	4081000	908500	544500	918000	811000	1243500	476000	1676000	728500	1031000	651000	475000	375000	888000	912000	1295500	929000	1650000	829500	430000	530000	435000	1497000	1994000	2271000	1831000	976000	513500
2020-02-29	790	254500	3302500	425000		2463500	960000	630000		1876500	1687000	865000		1114000	633000	656000	274000	1316000	91000	1703000	1198000	483000	967000	187000		612000	796000	506000	1422000		975000	586000	530000	758500	1334000	887000	1054500		1630000	190000		318000	430000	1459000	1526500	2776000	2049000	919000	607000
2020-03-01	791	114000	2209000	557000		1953000		690000		1303000	1255000	852000	413500		1257000	546000	439000	1521000	531000	794000			659000			733000	140500	604000	1701000		254000	560000	642000	472000	1482000	726000	1251000	610000	905000	57500	268000	405000		1907000	960500	2024000	1206500	968000	624000
2020-03-02	792	236000	3174000	707000	1351000	2238500	1231000	858000	1327000	2245000	1972000	1995000	501000	1546000	422500	1385500	1281000	2020000	1021000	1228000	1757000	2828000	823000	850500	1090000	566000	1157000	514000	1837000	859500	1059000	981500		612500	783000	790000	1212000	1250000	1654000	549000	538000	1017000	513000	968000	1773500	2735000	1755000	1104000	879500
2020-03-03	793	203000	3530500	975000	1074500	1914000	765500	740000	1822500	2086000	1494000	1480000	527000	1264000	608000	2100000	1055000	1535500	316000	1231000	1963000	2707000	1012000	746500	1075000	835000	1097500	537000	1905000	977000	1097000	649000	335000	453000	834000	884000	1050500	1014000	1203000	615000	438000	684000	317000	1004000	1680000	2067000	1741500	930000	695000
2020-03-04	794	258500	3908000	871000	1487000	2180000	966500	860000	1820000	2017500	1693000	1700000	504500	1053000	978000	1830000	826000	1539500		1355000	1824000	3090000	831500	1090000	1179000	781000	928000	680000	1933000	1283000	1197000	1004500	526000	530500	1027000	503000	1305000	798000	1511000	600000	772000	939000	329500	1394000	1901500	2034000	1943000	1070000	896000
2020-03-05	795	224500	3508500	997000	1202000	2038500	1036000	2006000	1325500	2587500	1596000	1958000	504000	1249000	623000	2055500	1138000	2152000	338000	972500	2007000	2931000	732000	1115500	704000	747000	1114000	571000	1756000	955500	1154000	1067000	759000	557500	1024000	727000	1073000	1047000	1436000	559500	616000	1105000	521500	1576000	1674000	2350000	1758500	1036000	778500
2020-03-06	796	224500	3829500	988000	1321000	2186000	1008000	781000	1067000	2202000	2023000	1719000	410000	1199000	631000	1775000	1278500	1328000	509000	1976500	1804000	2612000	811500	859500	887000	660000	1070500	562000	2012000	643000	1397000	1089000	556000	493000	1566000	847000	1263000	975000	1599000	419000	710000	698000	486500	1521000	1643000	2658000	1572000	859000	618500
2020-03-07	797	202500	3343500	620000	1236500	2442000	1058500	429000		1603000	2022000	730000		762000	1214500	882000	456500	1316000	221000	2191500	1537000	404000	859000	223000		630000	555000	451000	1958000		1171000	833500	683000	552500	821000	982000	1028500		1826000	294000		62000	550000	2074000	1476000	2649000	2121000	729000	616000
2020-03-08	798		2591500	482000	864500	2581000	709500	183000		1605000	1721000	580000	463000	74000	1170000	687000	121500	1519500	375000	949500			767000			616000		618000	1838000		279000	743500	401000	694500	1474000	769000	1192000	872000	774000	126500	66000	544000		1836000	989000	2592000	1477500	1357000	548500
2020-03-09	799	216000	3315000	617000	1174500	1877500	1438500	635000	1342500	2345000	1880000	2335000	440000	1790000	782000	1580000	981500	1364500	781000	889000	2273000	2804000	737500	852500	989000	561000	851500	809000	2016000	902500	739000	940500		524500	980000	976000	1052500	1136000	1395000	488000	714000	1288000	3058500	1475000	2100500	2520000	1948000	1132000	684500
2020-03-10	800	217000	3447000	956000	1315500	2016000	959500	518000	1700500	1864000	1516000	2134000	568000	1265000	490000	1730500	1106000	1443000	369000	1262000	2339000	3302000	963500	885500	819000	559000	848500	552000	1205000	1090000	1087000	1264500	656000	421000	852000	892000	1111000	982000	1454000	633000	381500	523000	322000	1192000	1875500	2513000	1479500	950000	818500
2020-03-11	801	276000	3995500	1357000	1512500	1938500	864500	877000	1603500	1886500	1547000	2292000	425500	1437000	447000	1782000	903000	1376000	409000	1312500	2035000	2851000	983000	1018000	1173000	829000	1109500	581000	1201000	794000	1030000	1034000	608000	316000	1092000	988000	1481000	1029000	1807000	528000	620000	687000	675500	1385000	1907000	2391000	1864500	1154000	539500
2020-03-12	802	248000	3716500	597000	1101000	1602000	1016500	828000	1353000	2049500	1476000	1753000	406000	1394000	1225500	2191000	687500	1643000	544000	1294000	1855000	2737000	856500	734000	1015000	673000	1096000	544000	1216000	1092500	1396000	1094500	618000	357000	1055000	833000	1076500	923000	1566000	399500	567000	612000	811500	1182000	1724500	2052000	2050500	1081000	546500
2020-03-13	803	209000	4253500	684000	1208000	2444000	1126000	1017000	1321500	2359000	2133000	1414000	520000	1174000	469000	1757000	1186500		569000	1618500	1831000	1937000	998500	818500	576000	528000	1154500	938000	1476000	932500	1163000	792000	1074000	385500	1188000	960000	1044000	1081000	2028000	684000	641000	604000	472000	1835000	1927500	2851000	2160000	1282000	835500
2020-03-14	804	301500	4226000	542000	1346000	2017000	1237000	843000		2063500	1844000	991000		887000	864500	593500	708500	3603000	248000	1631000	1759000	383000	904000	448000		863000	860000	616000	1875000		1073000	595000	617000	428500	1037000	903000	853500		1753000	347000		676000	194500	1568000	1800500	2551000	1533500	840000	734000
2020-03-15	805		2759500	511000	848500	2086000		847000		1658500	1639000	537000	346000	60000	1631500	585500	369000	955500	705000	951000			1032500			758000		594000	1603000		467000	486500	693000	627000	1203000	1023000	1074500	989000	1135000	217000		446000	241500	1978000	1114500	2655000	1696000	1036000	651500
2020-03-16	806	344000	3445500	818000	1623000	2274000	1038500	643000	1599500	2268000	1947000	2187000	570000	1497000	645000	1983000	865500	1634500	752000	1085500	1780000	2937000	733500	725000	843000	881000	1139000	684000	1658000	1039000	528000	661000		608000	1043000	871000	1450000	1130000	1619000	764800	612000	746000	457000	1759000	1727000	2203000	1317500	977000	804000
2020-03-17	807	201000	3803000	941000	1200000	1923000	1241500	744000	1540500	2377500	1501000	2086000	575500	1368000	920000	1861500	973500	1533000	652000	1514500	2063000	2916000	1058500	788000	970000	669000	1087000	624000	1403000	1418500	1072000	1069000	661000	476000	1156000	891000	1456000	871000	1495000	587000	308000	494000	325000	1045000	1586000	2652000	1839500	1164000	675000
2020-03-18	808		3826000	754000	1502000	2128000	786000	883000	1538000	1978500	1702000	1927000	435000	1336000	995000	1994000	1021500	1488500		1210500	2063000	2806000	925000	810000	974000	625000	1038000	696000	1536000	1066000	888000	1027000	433000	492000	818000	712000	1122500	827000	1715000	962000	398000	983000	295500	1569000	1604500	1912000	1515500	859000	716500
2020-03-19	809	203000	3293000	1122000	1079000	1923500	1099500		1167500	2049500	1782000	1652000	523000	1087000	742000	1567500	789000	1646000	164000	1311500	2364000	3267000	1185500	902000	2692000	697000	889500	516000	1682000	995500	955000	1006500	766000	589500	1153000	1029000	1158500	1036000	1589000	682000	420000	897000	526500	1312000	1207000	2196000	1628500	1053000	612500
2020-03-20	810	243000	4139000	796000	1316000	2094000	1506500	1412000	1328000	2129000	1757000	2185000	457000	1159000	900000	1618000	1026500	1716500	252000	1825500	2025000	2328000	1181000	889000	993000	760000	1286500	308000	1769000	1027500	833000	800000	792000	597500	1084000	1053000	1289500	1012000	1623000	679000	675000	815000	308000	1663000	2039500	2668000	1784000	899000	789000
2020-03-21	811	229500	3994500	583000	1127500	2081000	1492000	1057000		2241500	1919000	846000		810000	874000	680500	497500	1940500	223000	1666500	1303000	353000	859500	263500		711000	813000	577000	1808000		968000	533000	449000	533000	1045000	865000	1002000		1145000	211000		400000	436000	1414000	1798000	2592000	1553000	815000	457500
2020-03-22	812		3383500	1012000	928500	1700500	1151500	1025000		1861500	1523000	504000	251000	832000	1221000	550000	268000	949000	461000	751000			816000			915000		640000	1900000		320000	836000	559000	656500	980000	1150000	893000	786000	858000	90500	126000	400000		1765000	1259000	2293000	1398000	1283000	778500
2020-03-23	813	262000	3601500	902000	1273500	1927500	1248500	528000	1443500	2128500	1881000	1442000	500500	678000	845000	1759500	971500	1955500	796000	1432000	1632000	3162000	1059500	931000	821000	578000	886000	689000	1867000	822500	587000	420000		553500	1161000	900000	1589500	1124000	1553000	545500	450000	897000	974500	1169000	1816000	2299000	1989000	1270000	866000
2020-03-24	814	258000	3631000	1070000	1155500	1863500	1214000	802000	1760500	2386500	1979000	1799000	501000	1064000	1185000	3094500	779000	1628500	255000	1255000	2096000	3100000	1036500	653000	813000	561000	1272000	610000	1622000	1023500	873000	843000	642000	478000	1283000	679000	1363000	879000	1811000	405900	421000	995000		862000	1270000	2222000	1467000	1029000	867500
2020-03-25	815	236000	3374500	1077000	1149000	2307500	1266500	490000	1297500	2252500	2040000	1890000	523000	1327000	939000	780000	624000	1510000	361000	1177000	1810000	2436000	815000	1137000	803000	700000	958500	520000	1870000	934500	1008000	1587000	625000	626000	1144000	1128000	1008000	1348000	1793000	423000	426000	782000	2565500	1516000	1607500	2132000	1661500	950000	598500
2020-03-26	816	215500	3935000	945000	1005500	1670000	995500	656000	1625500	1968500	1647000	2350000	504500	1240000	884000	2031000	653000	1387500	257000	987000	1834000	2222000	951500	977500	848000	565000	1037000	485000	1618000	1098000	982000	931500	645000	325000	717000	1292000	1275000	1086000	1284000	442000	535000	801000	2637500	1471000	1360500	2036000	1645500	1079000	544500
2020-03-27	817	211500		911000	1271000	2446000	1243000	853000	1121000	2088500	1756000	2730000	482500	1227000	844500	1695000	957000	1776000	434000	2073500	1706000	2584000	980000	797000	753000	718000	1296000	692000	1979000	751000	1017000	943000	535000	736000	1005000	1169000	1314000	956000	1500000	513000	523000	842000	477000	1625000	1619000	2778000	1721500	1225000	605500
2020-03-28	818		8787500	378000	1142000	2426500	1193000	1041000		2675000	1794000	877000	314000	608000	1005500	498500	660000	1756500	315000	1482500	1281000	378000	1153000	291500		698000	731000		1815000		1172000	418000	578000	456000	831000	1074000	1218500		1717000	326500		736000	595500	1424000	1581000	2140000	1884500	1056000	826000
2020-03-29	819	208000	2798000	716000	963500	1387500	1162500	857000		1675000	1154000	667000	513500	56000	979500	460000	292500	1036000	537000	1305500	24000		486000			897000		569000	2006000		407000	578500	600000	653000	1516000	1173000	1019500	788000	1186000	123000	211000	615000		1789000	1274000	2283000	1199500	1019000	568000
2020-03-30	820	261000	3873000	758000	807000	1937000	1046000	618000	1762000	2500500	2246000	1623000	460500	1298000	808500	1878500	921500	1576000	737000	1228500	1602000	2597000	1060000	1027000	736000	797000	943500	573000	1655000	1029500	583000	764000		629500	995000	721000	1501000	1033000	1756000	808500	633000	859000	439000	1269000	1507500	2059000	1679500	1407000	829500
2020-03-31	821	218000	3699500	721000	1054000	2163500	1291500	743000	1900000	2103500	2027000	1395000		1461000	1141000	1440000	807000	1280500	287000	1062500	2623000	3893000	771000	900500	777000	788000	967000	537000	1865000	958000	1407000	1087500	820000	668500	1298000	681000	1190500	1070000	1502000	548500	462000	933000	600500	1355000	1338000	2163000	1694000	1234000	818500
2020-04-01	822	210000	3921500	696000	1347500	1895000	1152500	1671000	1524000	2076000	1418000	1615000	448000	1102000	903000	2082500	1031500	1644000		1106000	1577000	3126000	1079000	923500	836000	2271000	1218500	595000	1688000	899500	872000	926000	727000	666000	1163000	888000	1463500	891000	1621000	559500	553000	723000	215500	1358000	1525000	2227000	1785500	1109000	572500
2020-04-02	823	210000	3663000	939000	900000	2575000	1050500	889000	1520000	1622000	1714000	1904000	548000	1454000	916000	1970500	776000	1526500	256000	1133500	1772000	2810000	821000	852500	731000	623000	1225000	700000	1402000	947000	1277000	817000	621000	724000	865000	958000	1553000	996000	1880000	899000	638000	497000	319500	1453000	1786500	1966000	1453000	1285000	493500
2020-04-03	824	235000	3657500	876000	1167500	2424000	1017500	508000	1069000	2686000	2120000	1422000	521000	1003000	847000	1865500	753000	1818500	443000	1877000	2057000	2370000	1159500	1093000	863000	773000	1130000	827000	1741000	637000	932000	613500	818000	435000	1270000	1083000	1290000	1279000	1730000	632000	225000	935000	115500	1344000	1577000	2548000	1861500	943000	834000
2020-04-04	825	111000	4867500	523000	1303000	2184000	976500	422000		1875500	2168000	809000		879000	760000	632500	427500	1974500	668000	1966500	1398000	346000	945000	403000		933000	627500	661000	1900000		551000	550000	498000	504500	962000	995000	1025000		2433000	332000		656000	290000	2099000	1669000	2296000	1541000	860000	612000
2020-04-05	826	225000	3164500	1002000	566000	2322000	680500	832000		1681500	1398000	634000	463500	930000	1496500	403000	258000	1136500	694000	1223000			789500			747000		652000	1584000		740000	477000	784000	512000	1216000	807000	1049500	877000	1002000	284500	96000	1147000	155000	1131000	955500	2576000	1253000	1282000	470000
2020-04-06	827	200000	3659000	1191000	1022000	1672500	1312500	911000	1462000	2310000	1979000	1563000	484000	607000	736000	1728500	984500	1523000	944000	1166000	2259000	3010000	720000	977000	798000	962000	1069500	875000	1608000	914000	12000	1151000		633000	845000	907000	1378000	982000	1284000	691500	437000	901000	549000	915000	1596500	2287000	1936500	950000	582000
2020-04-07	828	211000	4467500	1104000	1249500	1671000	1429000	872000	1585000	2232000	2072000	2351000	436000	1308000	892000	2032000	1018500	1420500	355000	1539000	2030000	3165000	1245000	786000	808000	936000	1129500	474000	2073000	1105500	479000	700000	882000	624500	995000	843000	1563500	970000	1888000	614600	539000	845000	424500	1202000	1564000	2393000	1488000	838000	855000
2020-04-08	829	273000	4206500	1011000	1362500	1973500	1338500	846000	1903000	1933500	1745000	1848000	549500	1210000	854000	1772000	864000	1465000	526000	1234000	1676000	2947000	895500	956500	790000	750000	901000	801000	1888000	898500	671000	1032000	766000	632000	1110000	1043000	1246500		1670000	583500	488000	840000	547000	1367000	1416000	2174000	1765500	1185000	838000
2020-04-09	830	211000	3614500	730000	1038000	2321000	1182000	939000	1513000	2263000	1757000	1963000	502000	1369000	1002000	2027500	1132000	1810500	283000	1432500	2293000	2827000	980500	973000	942000	920000	1039500	849000	1901000	1105000	957000	865500	859000	741000	1190000	758000	1118500	1317000	1517000	520000	603000	774000	573000	1505000	1484000	1703000	1804000	1182000	615500
2020-04-10	831	210000	4827000	655000	1519500	2218500	1303000	860000	1218500	2325500	2298000	1337000	506000	1249000	746000	1697500	765500	1542500	531000	1763000	1901000	2704000	1160000	763500	643000	877000	1067000	936000	1946000	815000	1220000	556500	658000	596000	1284000	841000	1140000	1128000	1841000	512500	460000	1090000	470500	1871000	1680000	1929000	1786000	1020000	999500
2020-04-11	832	147000	3675000	522000	900500	2287500	985500	835000	234500	2354000	2477000	1528000		1042000	967000	802500	652000	1676500	477000	1668000	1356000	309000	930000	288500			975500	466000	1821000		866000	359000	597000	518000	1128000	981000	923000		1618000	335500		481000	120500	1663000	1823000	2754000	2027500	1135000	733500
2020-04-12	833		3819000	730000	967000	2296000	764500	749000		1327500	1535000	1160000	429000	1286000	1326000	410000	149500	1155000	718000	1138500			717500			1378000		391000	1700000		476000	396000	496000	618000	910000	771000	1191500	984000	1107000	270000	60000	549000		2463000	1621500	2255000	1599500	1320000	620000
2020-04-13	834	100000	3709000	540000	1065000	2004000	978000	673000	1001500	1979000	1843000	1969000	533500	51000	946000	1686500	1036000	1652000	1043000	1100000	1720000	3256000	481000	1122500	767000	716000	1079000	865000	1500000	924000	625000	576000		593000	1162000	932000	1067500	864000	1681000	443500	772000	1041000	476500	1096000	1587000	2005000	1929500	1206000	472500
2020-04-14	835	112000	4359500	1052000	1660500	2388500	1319000	991000	1533000	2696000	1934000	1536000	504000	1050000	960500	1781500	940500	1785000	356000	1116500	1957000	2733000	897500	794000	1105000	676000	992500	796000	1503000	1212500	913000	911500	726000	581000	1607000	1028000	1339500	1077000	1740000	911500	714000	1129000	449500	1667000	2174000	2703000	2012500	1119000	978500
2020-04-15	836	260000	3347500	370000	1225000	1727000	1198000	1009000	166000	2189000	2053000	674000	511000	1039000	716000	553000	530000	2007000	719000	986500	1356000		759500	820000	82000	927000	416500	362000	2353000	272000	1300000	472500	932000	507000	1261000	1140000	1254000	1211000	1461000	297000	375000	565000	379500	1318000	1856000	2446000	1677000	1473000	862500
2020-04-16	837	227000	3295500	913000	1267500	1832000	1019500	838000	1173500	2035000	1792000	1931000	463000	1249000	944500	1997000	836000	1367000	158000	1369500	1380000	2382000	862500	1020000	544000	621000	1019000	540000	1684000	954000	893000	642000	803000	577500	1091000	1078000	1254000	913000	1452000	563000	507000	741000	279500	1365000	1189000	2021000	1577000	1352000	606500
2020-04-17	838	201000	4611500	863000	1540000	2419500	1428500	866000	1780500	2845000	1641000	2088000	440000	1281000	783500	1799000	1013500	2255500	270000	1590000	1963000	2462000	1112500	717000	1045000	610000	1231000	660000	1664000	863500	925000	661500	715000	528000	1180000	844000	1205500	1075000	2349000	692000	510000	687000	652500	1844000	1551000	2643000	1637000	878000	907000
2020-04-18	839	203500	4281000	536000	1203500	2230500	1471000	1121000	341000	2204000	2120000	719000		1091000	1126500	588500	559500	1699500	486000	2060000	1151000	281000	813500	327500		1005000	382000	651000	2031000		549000	515000	757000	804000	1031000	1018000	1039000		1663000	202000		584000	163000	2363000	2059000	2359000	2193500	1330000	802500
2020-04-19	840	143000	3379500	687000	780000	1981000	1002000	530000		1731000	1319000	1191000	513500	1030000	1000000	471000	313000	1046500	593000	1276500			843500			592000	905500	466000	1721000		471000	650000	710000	593000	1512000	951000	1000500	869000	858000	212000	255000	382000		1527000	1224500	2612000	1506000	947000	626500
2020-04-20	841	249500	3574500	891000	1114500	2177000	988500	646000	1686500	2731500	2066000	1860000	507000	688000	835000	1822000	956500	1509000	1059000	1442000	2067000	3491000	1329500	768000	877000	745000		593000	2196000	1008000	939000	857000		579500	1079000	1125000	1404500	1119000	1792000	754500	629000	1208000	570000	1382000	1902500	2112000	1896500	1329000	1063000
2020-04-21	842	224000	4218000	1214000	1177500	2845500	1342000	963000	1653500	2404500	1585000	2351000	494000	1363000	712000	2130500	863500	1265000	300000	1632000	2170000	3374000	949500	1041500	1354000	695000	971000	767000	1745000	1460000	918000	904000	665000	613000	1002000	961000	1261500	1385000	1879000	825000	283000	1035000	713000	1825000	1552000	2340000	1847000	1073000	935500
2020-04-22	843	213000	4287500	1257000	1104500	2262500	1059500	567000	1747000	2573500	1722000	2172000	485000	1792000	936000	1998500	1109000	1692000	311000	1664500	2099000	3198000	1190500	907000	1035000	1043000	1247500	445000	1606000	1583000	1135000	889500	689000	551500	1375000	985000	1301500	1324000	1839000	853500	612000	731000	578000	1857000	1957000	2240000	1934000	854000	972500
2020-04-23	844	317000	4848000	1248000	1206500	2198000	1329500	978000	1689000	2468000	2093000	2318000	479500	1335000	818500	1986000	1026000	1232000	545000	1762500	2295000	3569000	1039500	761500	940000	613000	1170500	610000	2209000	1126000	1266000	1273500	490000	519500	1035000	1154000	1205000	1074000	1747000	735000	784000	674000	564000	1587000	1415000	2243000	1785000	954000	924500
2020-04-24	845	266000	4559000	1025000	1160500	2793500	1324000	614000	1651000	2321000	2143000	1576000	613000	1490000	909500	1582000	625000	1645500	307000	1892000	2131000	2831000	1112000	790500	624000	828000	1185500	703000	2071000	839500	1043000	863500	673000	711500	1358000	1212000	1317500	925000	2287000	596500	661000	938000	610000	2016000	2155500	2446000	1646000	1179000	1285000
2020-04-25	846	226000	4518500	712000	1281000	2423000	1552500	1107000	130000	2172500	1906000	1633000		901000	1625500	584000	679000	1849500	486000	1805500	1795000	362000	748000	322000		762000	851000		1734000		1148000	543500	713000	543000	1079000	976000	847500		1881000	230500		640000	365000	2154000	1888000	2239000	2097500	1360000	850500
2020-04-26	847		3232500	598000	1062000	2302500	1014500	837000	33000	1434500	1775000	1208000	431000	121000	1608000	735000	185000	1175000	625000	950500			693500			795000		835000	1986000		445000	719000	714000	733000	1105000	1147000	1259500	888000	1306000	261500	41000	690000	403000	2267000	1246500	2463000	1550000	1185000	916000
2020-04-27	848	205000	3539500	954000	1239000	2252000	1184500	915000	1417500	2366500	1906000	1964000	659000	1531000	848500	1779000	939000	1674000	1003000	1535500	2157000	3256000	1070000	1037000	1001000	1000000	857000	800000	1729000	669500	696000	960000		631500	1485000	925000	1158500	1174000	1497000	423500	303000	1154000	471500	1301000	1695500	2661000	2086000	1557000	1280000
2020-04-28	849	202000	3852000	1060000	1306000	2180500	1249500	1020000	1980000	2664500	2050000	1913000	421000	1465000	812500	2435000	1184000	1778000	281000	1073000	2077000	3354000	1044500	844000	790000	720000	982000	619000	1821000	904000	977000	841000	659000	523000	1424000	845000	947500	1135000	1771000	450000	440000	999000	629500	1815000	1754500	2026000	1929000	1282000	1039000
2020-04-29	850	118000	4013500	1194000	1368500	2201000	1479000	925000	1504000	2834000	2309000	1932000	414000	1336000	1097000	1744500	1167000	1947500		1864000	2790000	3458000	951500	1007000	1053000	803000	941000	781000	2119000	901500	1209000	741500	919000	647000	1045000	986000	1749500	791000	1750000	588000	556000	986000	505500	1952000	2027000	2444000	2006500	1433000	1061000
2020-04-30	851	207500	3656500	608000	1338500	2173500	805000	918000	243500	2706000	1633000	416000	440000	1085000	1479000	504500	439500	1395000	617000	1221000	1412000	232000	777500	400000	195000	566000	639500	601000	1535000	273000	1158000	160500	910000	661500	851000	965000	607000	1103000	1754000	282000		405000	559500	2078000	1405500	2269000	1605000	955000	938500
2020-05-01	852	100000	3719000	578000	1178000	1904000	1171500	708000	488000	2175000	1853000	484000	379000	914000	1468000	614500	622000	1322500	765000	1548500	1250000	588000	691000	218500	73000	729000	722500	1067000	2215000		802000	476000	636000	437000	1504000	852000		1078000	1700000	46000		1128000	478000	1552000	1710000	2224000	1559500	1072000	859500
2020-05-02	853	144000	3946500	296000	1425000	1918500	841500	413000	105000	1941000	1891000	709000		905000	1444000	308500	310500	1588000	933000	1812000	1038000		892000			855000	606000	614000	1407000		1098000	373000	852000	765000	1206000	772000			1261000	303000			630000	1886000	1700500	1812000	1485500	939000	787500
2020-05-03	854		3196000	472000	825000	1776500		746000		1441500	1579000	547000	544500	490000	1693500	240000	202000	918500	669000	1143500			407000			693000		648000	1769000		640000	232000	499000	705500	1282000	935000	1323000	995000		58000	174000	863000	407500	1586000	1232000	2509000	1069000	1294000	605500
2020-05-04	855	100000	3593000	697000	1315000	2086000	1145000	938000	468500	2346000	1845000	1220000	537000	493000	1243500	1222000	908500	1512000	999000	1858500	1630000	2106000	1062500	704000	798000	751000	1082000	791000	1969000	931000	502000	449500		642000	1015000	1020000	897000	1197000	1941000		707000	633000	933500	1736000	1797000	2272000	2040500	1235000	978000
2020-05-05	856	100000	3928500	339000	1300000	1664500	938000	795000	397000	1771000	2363000	487000	489000	747000	1577000	168000	594000	1334000	517000	1401500	1188000	230000	923000	483500	129000	961000	496000	536000	1876000		1225000	528500	424000	697000	1108000	795000		848000	1559000		158000	1312000		1539000	1852000	2334000	1761500	904000	817000
2020-05-06	857	101000	2541500	987000	1218500	1682000	1373000	634000	1462500	1974500	1813000	1967000	529500	1323000	1228500	1605000	973000	1588000		1785000	1601000	3141000	1172500	767000	770000	460000	789000	754000	1822000	1180000	1080000	764000	433000	707000	1042000	834000	1120500	843000	1439000	418500	328000		474000	1370000	1534000	2054000	1829500	1144000	888500
2020-05-07	858	207000	3218000	1084000	1275500	2006500	1162000	743000	1339500	2026000	1712000	1998000	519000	1172000	1007000	1624000	823000	1883500	420000	1460000	1532000	2992000	852500	687000	837000	564000	805500	735000	2028000	1093500	1222000	746500	520000	704500	1142000	1154000	1507000	1086000	1689000	619000	527000	1018000	464500	1810000	1688500	1912000	1751000	1364000	1147000
2020-05-08	859	109000	4514500	965000	1224500	2022000	1404500	1217000	1083000	1989500	1759000	2012000	368000	1365000	868000	1718000	1344000	1862500	366000	1806500	2406000	2907000	777500	592500	947000	896000	250500	766000	2158000	1502500	957000	629000	614000	576000	1189000	1031000	1517500	776000	2017000	524000	555000	1205000	708500	2033000	2190000	1917000	1750500	1233000	807000
2020-05-09	860	160000	4059500	487000	1118000	2681000	909500	844000	201000	2138500	2025000	1033000		1005000	807500	637500	473500	1768000	381000	1960500	1546000	407000	971500	273000		940000	932000	640000	1477000		326000	682500	589000	637500	1474000	1038000	888000		1818000	364000		377000	567500	1658000	1891000	2698000	2332500	930000	976500
2020-05-10	861		4159500	644000	915500	2379000	1291500	953000		1622500	2162000	777000	447500	782000	1294000	361000	277000	1232500	835000	1371500			735500			911000		665000	1947000			457000	738000	672500	1583000	1151000	1506500	878000	1060000	198000	242000	745000	563500	2716000	1325500	2771000	1894500	1343000	866000
2020-05-11	862	154000	4162000	1056000	1203000	2026500	1402500	956000	1375000	2057000	2120000	2052000	532000	694000	1885000	2362000	1123000	1906000	756000	1341500	1980000	1405000	954000	903000	986000	646000	825000	923000	1861000	974500	518000	825500		670500	1387000	837000	1327000	893000	1981000	521500	702000	1035000	575500	1452000	1772000	2502000	1765500	1131000	703500
2020-05-12	863	225000	4197500	1207000	1501000	2210500	1159500	1103000	2105000	2702500	2114000	2552000	639000	1706000	790500	2122500	951000	2018000	336000	1519500	1971000	1039000	1227000	743500	1056000	471000	1043000	576000	1864000	1051500		1049500	808000	834000	1061000	1231000	1028500	1985000	2087000	552500	447000	2003500	668500	1720000	1851000	1947000	1832500	1175000	1235000
2020-05-13	864	181000	4008000	1282000	1068000	2204000	1075000	784000	1610000	2312500	2297000	2325000	572000	1539000	1008000	1696000	728000	1646500	374000	1295500	1909000	1435000	974500	754000	790000	730000	557500	698000	1946000	1394500		608000	691000	716000	1130000	742000	1196500		1589000	609500	587500		615500	1236000	1549500	2327000	1879000	1342000	705500
2020-05-14	865	154000	3975000	695000	1123500	2020000	1252000	803000	1998500	2727000	1846000	2547000	531000	1321000	1259000	1403000	581000	1623500	647000	1639500	2417000	1241000	1199000	785500	989000	616000	671000	688000	1822000	997500	271000	1100500	477000	518000	1145000	967000		1111000	1631000	513200	493000	708000	315000	1103000	2068500	1988000	1864000	1422000	981000
2020-05-15	866	271500	4573500	1000000	1601500	3010000	984000	815000	1699500	2084500	2410000	2554000	562500	1440000	866500	1709000	1106000	1985500	468000	1721000	2123000	1922000	1216500	805500	669000	876000	978500	476000	2106000	986000	973000	762500	910000	735000	1237000	1170000		1388000	1696000	831000	414000	1205000	644500	1872000	2404000	2972000	2171000	1133000	1201500
2020-05-16	867	150000	4347000	573000	1114500	2042500	1165500	1151000	238000	2183500	2408000	571000		1155000	1256000	614000	853500	1971500	702000	1894000	1620000	381000	1183000	305500		626000	242500	980000	2239000		1198000	444500	791000	488000	1207000	855000			1421000	367500		602000	274500	1911000	1692500	2851000	1804000	1033000	900500
2020-05-17	868		3175500	429000	1190000	1902500	1184000	765000		1675000	1741000	939000	367500	2022000	1159000	312000	274500	1000500	509000	1133000			585500			645000		641000	1759000		921000	519000	653000	900500	1927000	990000		602000	1119000	160500		1969000	444000	1854000	1200000	2666000	1993000	1071000	971000
2020-05-18	869	227000	3441500	784000	1306500	2022500	853000	1079000	1475500	2037000	1742000	1795000	614500	21000	715500	1794000	637000	1487000	862000	1386500	1705000	2253000	898000	897500	918000	1094000	584000	684000	1853000	744000		852000		744500	1392000	823000		1018000	1640000	755500	685000		661000	1084000	1256500	2273000	1978000	950000	736500
2020-05-19	870	168500	4627000	1114000	1324000	2210500	1309500	1232000	1619000	2618000	2635000	2349000	510000	1450000	709000	1858000	862000	1781000	254000	1545500	1833000	2603000	1624500	686000	954000	783000	632000	601000	2154000	1334000	1082000	777500	942000	600000	1371000	1208000	1522500	1138000	1845000	716500	525000	811000	349500	1333000	1955500	1965000	2362500	1035000	1013000
2020-05-20	871	200000	3678000	954000	1630500	2041500	1440500	899000	1618000	2301000	2081000	2161000	439000	1081000	1183500	1570000	1119500	1681000		1760000	2218000	2460000	1100500	655500	920000	861000	630000	671000	1457000	1335500	1071000	861000	927000	616000	1419000	1293000	1471500	774000	2053000	859000	641000	727000	477500	1660000	1844000	2431000	1895000	1276000	679500
2020-05-21	872	114000	4069500	704000	1020500	2348500	1101500	685000	1600000	2449500	1838000	1938000	556500	1214000	991000	1964000	1216500	1811500	611000	1480500	2055000	2202000	994500	675000	1220000	520000	690000	1037000	2079000	1193500	1233000	688500	964000	667500	1219000	1086000	1379000	932000	1641000	602500	569000	836000	473000	1508000	1643500	2162000	1917000	1340000	990500
2020-05-22	873	202000	4754000	477000	1536000	2242500	1268500	651000	1446000	3063500	2080000	1510000	494000	1283000	1147000	1665000	1020000	1712500	484000	1814500	2157000	2548000	1300500	883000	675000	541000	688000	553000	2432000	932000	1048000	621000	884000	698000	1053000	1099000	1591500	974000	1906000	650000	546000	995000	442500	1948000	1800500	2542000	2093000	1282000	845000
2020-05-23	874	115000	4689000	509000	1139000	2247500	1263500	948000	120500	2458000	2640000	1451000		933000	1318500	664500	657000	1670000	683000	1738000	1643000	430000	795000	221000		557000	392000	694000	1873000		1049000	472000	484000	410000	1189000	1059000	1038500		1212000	463000		820000	587000	1985000	2045000	1932000	1899500	907000	875000
2020-05-24	875		3551500	430000	1325000	2014500	1919000	995000		2063000	1491000	664000	614500	657000	1364000	532000	361500	1325000	721000	1335500			844500			872000		821000	2008000		541000	528000	1007000	850500	1776000	1153000	1529000	940000	1083000	258000	175000	766000	412500	1858000	1218500	2447000	1974500	1443000	1204500
2020-05-25	876	161500	4427000	1364000	1287500	1971000	1357500	641000	1452500	2428000	1819000	1641000	625000	643000	849000	1740500	950000	1662500	848000	1831500	1751000	2638000	1032000	911000	898000	700000	824000	617000	2110000	1099000	819000	684000		712000	1427000	942000	1801500	1027000	1918000	786000	482000	1291000	693000	1133000	1656000	2309000	1673000	1370000	348000
2020-05-26	877	164000	4432000	624000	1100000	2087500	1325000	908000	1754000	2125500	1849000	1649000	529000	1309000	1183500	1601000	1031500	1532000	408000	1298500	1694000	2748000	874500	731500	868000	694000	455500	860000	1948000	1157500	1156000	1059000	1115000	719000	1321000	1047000	1403000	1316000	1422000	585000	690000	1109000	711500	1168000	1371500	1895000	2019500	1054000	1020000
2020-05-27	878	111000	4042000	669000	1272500	1887000	949000	678000	1268000	2123500	1816000	1696000	531000	1160000	1303000	1942000	903500	1530000	264000	1344500	1937000	2880000	970000	879000	707000	791000	524500	639000	2115000	963500	1259000	755000	837000	591500	981000	985000	987000	1216000	1628000	774000	407000	980000	497000	1549000	1566000	1718000	1811500	984000	793000
2020-05-28	879	171000	3675000	1089000	1010500	2340500	1510000	995000	1771000	2747000	1683000	2211000	474000	1165000	1069000	1951500	930000	1377000	397000	1114500	1740000	2301000	1085500	652500	865000	713000	598000	570000	2115000	1394500	758000	767000	674000	787000	1270000	1268000	1449500	885000	1501000	522300	464000	1277000	379000	1195000	1684000	2111000	1827500	1328000	1184500
2020-05-29	880	65000	4224500	872000	1265500	2051000	1267000	964000	1368500	2479000	2226000	1890000	488000	1133000	1407500	1730000	703000	1531500	371000	1444000	2274000	3122000	1162000	546000	771000	714000	439000	610000	1959000	896500	896000	549000	796000	462500	1033000	1123000	1352500	912000	1821000	352000	346000	817000	549000	1650000	1740500	2187000	1921000	822000	726500
2020-05-30	881		3959000	389000	1314000	2280500	886000	745000	276000	2005000	1736000	511000		893000	2307000	623000	699000	1518500	588000	1705500	1698000	314000	1130000	181000		747000	289000		1821000		882000	385000	691000	581000	586000	1146000	839000		1640000	361000		579000	485000	1544000	1703500	2150000	1716000	825000	621000
2020-05-31	882		3497500	628000	1008000	2220500	804000	1286000		2391000	1778000	390000	539000	46000	1486500	483000	258000	1066000	588000	1350000			887000			825000		905000	2019000		496000	902000	878000	761000	1325000	887000	1069500	805000	1092000	107000	220000	1256000	362500	1798000	1579500	2165000	1949000	1413000	839000
2020-06-01	883	198500	3305000	933000	1226500	1395500	994000	728000	1438500	2307000	1537000	1445000	599000	1207000	1270500	1509500	1096000	1510000	853000	1245500	2076000	2898000	1009500	568000	693000	667000		778000	1859000	965500	664000	691000		472000	1629000	1102000	932000	876000	1741000	503500	662000		579000	1444000	1532000	2394500	1736500	1229000	640000
2020-06-02	884	101000	4151500	1260000	1259000	2015000	891500	632000	1567000	2418000	1768000	2114000	589000	1470000	840000	2172000	953000	1347000	391000	1282500	2458000	3285000	1190000	677000	926000	614000	1400000	636000	1801000	950500	961000	919000	750000	590000	1101000	882000	1150500	1037000	1582000	778500	343000	1100000	629500	1208000	1791500	1779000	1709500	925000	1018500
2020-06-03	885	108000	4217500	800000	1200000	1842000	1136000	709000	1495500	2815500	1611000	2188000	433500	1074000	1257500	1421000	876000	1477500		1235000	2185000	2650000	1261500	633000	956000	559000	534500	620000	1772000	954000	507000	682000	468000	525000	1021000	928000	1071000	849000	1359000	404500	371000	1065000	485000	1264000	1159500	1880000	1819000	1091000	800500
2020-06-04	886	135000	3494000	868000	1001000	2029000	1028000	926000	1694500	2105500	1438000	2043000	514000	1133000	896500	1879000	589000	1678000	272000	1106500	2105000	2741000	940000	601000	754000	986000	427000	690000	2072000	1156000	1015000	838500	819000	591500	1215000	978000	1389500	827000	1672000	432000	338000	856000	372000	1297000	1464500	1832000	1607000	1285000	560500
2020-06-05	887	108000	4472000	729000	1004000	2484500	1027000	580000	1340000	2446000	2013000	1213000	523000	1114000	1121000	1540000	840500	1486000	361000	1183500	2173000	1835300	989000	646000	597000	630000	571500	647000	1729000	788000	1053000	430000	698000	504000	1209000	1077000	1288000	936000	1305000	752500	452000	1182000	535000	1570000	1623500	2051000	1655000	1010000	785000
2020-06-06	888		3666000	505000	1024000	1617000	1190500	961000	78000	1998500	1660000	756000		802000	1393000	490000	572000	1364500	651000	1528500	1277000	353000	902500	313500		721000	418500	594000	1604000		656000	705000	499000	588000	1122000	922000	766000		1413000				342000	2147000	1619500	1618500	1808000	1064000	576000
2020-06-07	889		3587500	665000	918000	2148000	939000	1207000		1495000	1204000	669000	511000	1252000	2181000	417500	302000	973000	892000	1322500	24000		965500			631000		713000	1610000		562000	533000	488000	705000	876000	1076000	1241500	825000	838000		218000	614000	360000	1689000	990500	1878000	1771500	1106000	651500
2020-06-08	890	59000	3130000	702000	1387000	2186000	929000	588000	1254000	2487000	1277000	1658000	480000	39000	1305000	1277500	759000	1797000	739000	1400000	2098000	2788000	977500	527000	1111000	596000	565000	393000	1770000	982000	533000	461500		484000	1389000	1052000	1243500	1018000	1449000	398000	509000	1054000	735500	1122000	1379500	1924500	1867500	1009000	890500
2020-06-09	891		3917000	530000	1016000	1747500	652000	578000	1312000	1854000	1274000	1189000	469500	991000	1441000	1059500	680500	1447000	250000	985000	1668000	2212000	804500	423500	1149000	560000	604000	780000	1501000	582000	884000	687500	588000	593500	1118000	962000	882500	1013000	1339000	561000	147000	1052000	367000	1276000	1593500	1795500	1680500	1016000	672000
2020-06-10	892		3850000	867000	810000	1814000	748500	271000	1652500	2354000	1674000	1556000	459000	1214000	1389000	1362000	703000	1144500	413000	1322000	2068000	2980000	1081500	807000	1165000	664000	626500	381000	1506000	1048500	859000	708000	640000	497500	1145000	856000	1166000	1008000	1571000	627500	430000	987000	401000	1291000	1253500	1560000	1568000	1166000	453500
2020-06-11	893		3366000	711000	1003500	1895500	885000	609000	1551500	2206500	1957000	1482000	521000	1257000	1570000	1261000	741500	1474000	160000	1356500	1711000	2702000	1006000	513500	761000	461000	922500	644000	1949000	1399500	870000	786500	889000	487000	844000	697000	1135500	786000	1280000	459000	176000	956000	530500	1692000	1349000	1836500	1839000	1010000	609000
2020-06-12	894		3896000	738000	1040500	2088000	1071000	650000	1144500	2087500	1978000	1752000	517500	1190000	986000		857000	1757500	237000	1297500	1979000	2425000	963000	767500	805000	819000	568500	699000	2042000	1278000	1166000	540000	1049000	684500	1206000	1008000	1338000	872000	2382000	543500	366000	659000	519500	1705000	1828500	2412000	2211000	834000	671500
2020-06-13	895		3537000	619000	1141000	2017000	887000	690000	220500	2064500	2104000	443000		1074000	1443000		445000	1654000	459000	1645500	1392000	165000	1246500	161000		768000	335500	972000	1233000		906000	378000	663000	720000	1110000	1188000	1021000		1530000	296000		567000	372500	1522000	1884000	1802000	1677500	875000	493500
2020-06-14	896		2915500	512000	1005000	2043500	1056000	987000		2084500	1197000	858000	531000	21000	2072500		363000	989000	1002000	1164000			621000			556000		552000	2227000		368000	623500	873000	788500	1430000	1131000	1331000	826000	947000	198000	347000	707000	290500	2089000	1213000	2091500	1599000	1140000	593000
2020-06-15	897		3297500	606000	1042500	2336500	1327000	653000	1434500	2141000	1823000	1361000	542000	1358000	1105000	7000	1066000	1490000	889000	1259500	1807000	2631000	899000	830000	747000	654000	521500	793000	1634000	1130000	586000	906000		693500	1032000	984000	994000	1110000	1435000	533000	533000	1098000	329000	1149000	1776000	2178000	1743500	912000	613500
2020-06-16	898		3283500	1089000	1344500	1693500	1727000	823000	1288000	1977000	1905000	1925000	421000	1270000	1447000	1314500	634000	1635500	237000	1536000	1767000	2638000	1456000	726500	1179000	624000	545000	694000	1811000	1225500	1051000	514500	476000	757500	1171000	919000	1247500	1033000	1436000	630500	432000	1298000	535000	1199000	1724500	1797500	1752500	610000	752500
2020-06-17	899		3819000	847000	1310500	1550000	946500	877000	1501500	2387000	1769000	1065000	503000	1334000	1440500	1616000	832000	1521000		1259000	1934000	2540000	1183500	770000	815000	425000	531000	615000	2074000	965500	1001000	775000	730000	668000	1044000	816000	1312500	1037000	1430000	562000	433000	1595000	443000	1247000	1514000	2460000	1480000	1003000	706500
2020-06-18	900		3426000	855000	1162500	1684000	1461000	956000	1509500	2315000	1632000	1537000	543000	1289000	1388500	1252500	832500	1578500	247000	1137500	1943000	2924000	991500	943000	949000	1009000	890500	643000	1601000	1400000	938000	788000	730000	624500	1120000	1114000	1476500	1075000	1374000	443000	481000		823800	1256000	1842000	1935000	1698000	934000	708500
2020-06-19	901		3983500	616000	831500	2078500	991500	729000	1470000	2250500	1632000	1367000	503000	1373000	1522000	1385000	616500	1731500	338000	1402500	2075000	2446000	950000	616500	481000	697000	752500	454000	1913000	915000	934000	393500	761000	685500	915000	922000	1159500	821000	1799000	744000	517000	1130000	368500	1764000	1675000	2059500	2128000	984000	794500
2020-06-20	902		3888000	625000	1184500	2109500	1040500	640000	203000	2208500	1967000	571000		1196000	1355000	394000	604000	1184000	469000	1670500	1469000	334000	1054000	147500		574000	261000	514000	1614000		793000	357500	554000	583000	1142000	764000	868500		1510000	202000		643000	344000	1893000	1652500	2173000	1582500	1087000	540000
2020-06-21	903		2928000	586000	986500	1699000	1119000	761000		1612000	1307000	922000	414000	644000	1590000	410500	240000	1015000	938000	949000			606500			640000		669000	1564000		534000	655500	626000	878500	1191000	731000	1212000	818000	887000	209000	127000	573000	614000	1865000	850000	1745000	1497500	1274000	656000
2020-06-22	904		2944500	708000	1187000	1930500	1337500	881000	1197500	2269500	1750000	708000	520000	443000	1171000	976000	754500	1309500	573000	943500	1600000	2935000	714500	460000	972000	538000	604500	554000	1718000	1084000	618000	425000		626000	1021000	961000	971500	579000	1583000	692500	467000	856000	362500	1342000	1213000	1585500	1981000	793000	698000
2020-06-23	905		3289000	824000	1258500	2014500	946500	1017000	1324500	2000500	1211000	1389000	509500	1235000	1180000	1155500	694500	1374500	498000	1351000	1909000	2752000	1073500	789500	1049000	703000	624500	625000	1801000	1063500	820000	835500	733000	741500	1001000	992000	779500	869000	1328000	614000	596000	851000	332500	1039000	1475500	1625000	1563000	1086000	617000
2020-06-24	906	300000	3596500	954000	1137000	2240500	932500	613000	1551000	2632500	1763000	2133000	586000	1727000	971000	1841000	785500	1556000	279000	1769000	2350000	3742000	1104000	695500	1182000	925000	770500	535000	2109000	1392500	1163000	648500	514000	498000	1160000	1161000	976500	1183000	1529000	925500	567000	930000	441000	1615000	1779500	2240000	1890500	977000	594500
2020-06-25	907		3718000	1123000	1164500	2002500	1411500	689000	2047000	2283000	1835000	2662000	527000	1177000	993000	1653000	1189000	1608500	400000	1374500	2335000	3104000	1232500	720000	925000	816000	713500	828000	2319000	1322500	1271000	711000	702000	606000	1382000	782000	1117000	1073000	1412000	1118000	392000	942000	197500	1339000	1560000	1924000	1767500	1268000	729000
2020-06-26	908	287000	4609500	800000	1134500	2344000	1254000	890000	1659000	2402500	2057000	1663000	460000	1251000	1111000	1769000	1030500	1927500	511000	1801000	2322000	2764000	1132500	821500	968000	642000	1213500	453000	2022000	1299500	1195000	731500	665000	476500	1339000	852000	1291000	824000	1713000	758000	436000	808000	483000	1800000	1727500	2017500	1984500	1067000	648500
2020-06-27	909	164000	3654000	558000	1300000	1910000	1369000	1156000	112500	2107500	2041000	557000		1040000	1337000	495000	250500	1483000	556000	1781000	1006000	422000	1437500	172000		509000	435500		1882000		932000	472000	705000	812500	1254000	906000			1560000			492000	378000	2088000	1336500	2148500	1799500	836000	986000
2020-06-28	910		3095000	459000	1001500	1966500	826000	230000		1925500	1281000	719000		936000	2270500	554000	247000	890500	940000	852500			589000			807000		593000	1702000		433000	549000	526000	666000	1549000	812000	1084000	703000	1029000		169000	765000	384500	1766000	1315500	1882000	1691500	1039000	450000
2020-06-29	911	174000	3514000	696000	1147500	2006000	1135500	729000	1201500	2453000	1870000	1423000	286000	601000	1616000	1039500	1032000	1307500	1345000	989500	1824000	3180000	1139000	880000	804000	1171000	682000	588000	1601000	1074500	544000	692500		504000	973000	1041000	1154500	858000	1846000	689200	458000	2267000	526000	1140000	1545000	1988500	1685500	862000	612000
2020-06-30	912	114000	3917500	959000	1103500	2462500	1280000	892000	1613500	3577500	1919000	2306000	461000	1609000	1038000	2071500	876500	1694000	448000	1143000	2434000	4882000	919000	838000	1170000	688000	1057500	788000	1906000	1577500	1123000	947500	634000	628500	779000	1238000	907000	829000	1630000	1002500	581000		390000	1555000	1795500	2848000	1751500	1470000	852500
2020-07-01	913	300000	4224000	868000	1442000	1878500	1373500	913000	1993500	2377000	2187000	2151000	529000	1397000	1193500	2246500	1158000	1838500		998000	2520000	2912000	961500	1008500	1265000	865000	887500	420000	1826000	1634500	1182000	549000	722000	774500	995000	747000	1374500	823000	1606000	415000	371000	1229000	251000	1605000	1827000	2200000	1649000	1119000	612500
2020-07-02	914	152000	3893500	821000	1101000	1888500	1479000	930000	1411000	2109000	1542000	1564000	452000	1362000	1144000	1315000	796000	1533500	244000	1471500	2466000	2816000	965500	715000	734000	616000	405000	727000	1611000	816500	1530000	619000	515000	687000	1009000	726000	1297000	1053000	1434000	655000	411000	971000	490000	1587000	1667000	1753000	1772500	1425000	726500
2020-07-03	915	302000	4528000	688000	1283000	2385000	1356000	680000	1270500	2561500	1643000	1365000	559500	1253000	1398000	1552000	852500	1475000	241000	1834500	1759000	2375000	1108500	469500	381000	712000	477500	548000	1749000	949500	958000	594000	758000	514000	1032000	988000	1448500	791000	1468000	467000	462000	1269000	420000	1366000	2096500	1865000	1566500	1050000	1081500
2020-07-04	916	102000	3910000	366000	1100500	2433500	1201000	741000	81000	2191500	2001000	350000		693000	1305500	438000	256000	1450500		1508500	1244000	404000	992000	122000		466000	376500	512000	1669000		1368000	433000	634000	851500	1123000	881000	601500		2018000	245500		633000	363000	2094000	1721500	2157000	1670500	783000	547500
2020-07-05	917		3211000	407000	1246000	2124000	943000	824000		1568500	1320000	581000	557000	48000	1974500	382500	1051000	1452500		1277000			519500			776000		620000	1468000		434000	621000	791000	869500	1623000	1149000	981500	787000	931000	108000	359000	1024000		1715000	1036000	2478500	1709000	1261000	610500
2020-07-06	918	184000	3429000	691000	1322500	2075000	1006500	738000	1235000	2418000	1661000	1477000	453000	1502000	1182000	1343500		1404500		1311500	1845000	2952000	947500	471500	690000	503000	847500	590000	2089000	1009500	929000	854000		618000	1170000	745000	1163000	707000	1313000	540500	509000	945000	508000	1542000	1405000	2189500	1833000	1073000	701000
2020-07-07	919	324000	4223500	997000	941500	2367500	1260500	574000	1860500	2109000	1704000	1824000	468000	1303000	1061500	1636000	697000	1654500		1142000	1738000	2653000	962500	534500	731000	775000	816500	482000	1856000	1385000	1380000	881500	777000	551000	998000	1017000	1239500	640000	1347000	683000	577000	828000	398000	1356000	1232500	1717500	1959000	1019000	709000
2020-07-08	920	278000	3585000	856000	1112500	1635500	1230000	629000	1310500	1737500	1396000	1102000	454000	1214000	1769500	1820500	656000	1173500		1516500	1815000	2561000	861000	739500	784000	656000	739500	690000	1726000	1472000	638000	667500	505000	707000	866000	1003000	1100000	732000	1171000	627000	469000	765000	308000	1276000	1629000	1582000	1451000	867000	835000
2020-07-09	921	240000	3580000	661000	1200500	2123000	1024500	844000	1658500	2348500	1825000	1801000	571500	889000	1058000	1280500	701000	1121500	225000	984000	2044000	2579000	844500	765500	916000	815000	482500	515000	2078000	1138000	970000	747000	608000	741000	1177000	794000	1302000	996000	1651000	375000	381000	1017000	605000	1273000	1533500	1739500	1528500	852000	678500
2020-07-10	922	170000	4230000	1317000	1046500	2136500	1489500	463000	995500	2404000	1700000	2586000	521500	1317000	1067000	1148500	1064000	2085000	816000	1827000	2039000	3131000	1059500	744000	950000	613000	558000	550000	1907000	1106500	1066000	853500	873000	541000	1003000	920000	1295000	957000	1631000	733500	636000	840000	530500	1713000	1919500	2289000	1787500	1050000	654500
2020-07-11	923	120000	3744000	579000	1145000	2064000	909500	754000	128500	2353000	2057000	597000		819000	1281500	610500	673000	1919500	623000	1521000	1612000		889000	203500		610000	406000	583000	1600000		1057000	404000	804000	773500	1248000	897000			1323000	322000		793000	318000	1268000	1506500	1918000	1659500	1042000	572500
2020-07-12	924		3088000	604000	1450500	2043000	987000	783000		1721000	1545000	675000	543000	9000	1621000	408000	1000	967000	1331000	1197500			864500			917000		830000	2005000		510000	436500	612000	739500	1291000	1296000	1433000	684000	1178000	256500	330000		223000	2157000	1166500	2278000	1503000	1329000	625500
2020-07-13	925	77000	3444500	1198000	1258000	2460500	1138000	831000	1896000	2804500	1857000	2350000	522500	1804000	1021000	1765500	1090000	1790500	1073000	1466000	2016000	3352000	1088500	1037000	1154000	869000	675000	620000	2251000	1144500	738000	745500		690000	1557000	1112000	985500	969000	1769000	763000	388000	996000	539000	1392000	1787000	2542000	2177000	1317000	762000
2020-07-14	926	117000	3855500	575000	1527000	1844000	1019500	780000	1736500	2516000	1695000	2411000	595000	1621000	1047500	1897000	1111000	1623500	376000	1227000	1979000	3255000	1175500	725500	741000	620000	786000	441000	2065000	1119500	925000	839500	651000	561000	1180000	846000	1201000	1181000	1729000	476000	408000	1323000	329000	1602000	1994000	2125000	2046000	1142000	898500
2020-07-15	927	364000	3984500	749000	1108500	2104000	1394500	772000	1225500	2350000	1720000	1606000	534500	1335000	1016500	1645000	1022000	1482000		1190000	1808000	2806000	894500	805000	632000	598000	763500	765000	1685000	1449000	928000	855500	611000	591500	1303000	805000	1204000	899000	1626000	441000	224000	879000	573000	1546000	1679500	1617500	1810000	1143000	662000
2020-07-16	928	288000	3067000	615000	1181000	1836500	932000	790000	1138500	1800500	1344000	1494000	383000	1757000	1183500	1019500	1934500	1282500	355000	1275500	1604000	2548000	797500	626000	813000	462000	790500	608000	1755000	1012500	701000	902500	396000	411000	830000	987000	735000	536000	1233000	657000	393000	917000	371500	1132000	1897500	1617500	1447500	757000	720000
2020-07-17	929	195500	4304000	768000	1020000	2109000	992000	737000	1509000	2058000	1936000	1433000	337000	1114000	1210500	1254000	888000	1494000	673000	1487000	1845000	2104000	1116000	518000	915000	531000	525000	727000	1532000	1393000	719000	347500	638000	607500	790000	1015000	1105000	717000	1772000	541500	552000	830000	560000	1627000	2124000	1801000	1870000	603000	568500
2020-07-18	930	193500	4446000	424000	1230000	2161500	1228500	680000	254000	2107000	1919000	1210000		820000	1501000	579000	709500	1683000	729000	1085000	1686000	327000	1089000	160000		697000	425500	381000	1612000		1007000	366000	455000	642000	1029000	734000	893000		1343000	253000		932000	490500	1837000	1960500	1969500	1818000	986000	503500
2020-07-19	931		3102500	634000	1021500	2189500	1084500	8000		1853500	1605000	536000	465000	74000	1304000	479000	934500	972000	1304000	1065500			819000			940000		656000	1708000			478500	856000	740500	1570000	689000	1296000	933000	1086000	258000	75000		401500	2228000	1415500	2147000	1613500	1203000	778500
2020-07-20	932	139000	4394500	749000	1519000	2183000	1218500	793000	1660500	2389000	2055000	2153000	557000	1691000	816000	1627500	842500	2030000	946000	1392000	2093000	3163000	1061500	921000	795000	724000	713000	513000	1908000	851500	885000	983500		492000	1448000	1147000	1544500	1151000	1856000	597500	460000	1006000	602500	1092000	1789500	2851500	2023500	1067000	648000
2020-07-21	933	148000	3932000	1113000	1126000	2006000	1235500	979000	1443500	1998000	1881000	1833000	520000	1170000	1194500	1574000	828500	1458000	521000	1129500	1807000	2970000	778500	628000	707000	515000	643500	816000	1922000	1085500	1272000	732500	862000	797000	1549000	882000	1523000	1089000	1644000	655500	414000	612000	497000	1363000	1505500	1894000	1677500	1153000	591000
2020-07-22	934	108000	4011500	786000	1109000	2015500	1145000	831000	1896000	2338500	1858000	2359000	467500	1316000	1010500	1967500	1000	1673500	443000	1556000		3724000	789000	745500	804000	771000	957000	383000	2051000	1437500	1024000	1110000		449000	1105000	1045000	1142500	986000	1673000	714000	288000	665000	436500	1473000	1907000	1939000	1778500	1232000	971500
2020-07-23	935	101000	3275500	734000	1115500	2348000	1310000	913000	1504000	2433500	1873000	1804000	571500	1643000	970000	1412500	1194500	1449000	607000	1415500	1944000	4076000	1237000	932000	903000	1100000	877500	519000	1441000	1458000	1052000	746000	725000	378500	1183000	1100000	1145000	867000	1660000	1049000	409000	878000	560000	1546000	2016000	2017000	1906000	892000	797000
2020-07-24	936	260000	5032000	1011000	1367000	2322000	1669500	949000	1312500	2673500	1764000	2127000	508000	1258000	1308500	1533500	1054000	2225000	668000	1833500	2125000	2481000	1003500	716500	883000	564000	498000	511000	2488000	1393000	1327000	618000	1060000	606000	1287000	1021000	1292500	1028000	1612000	778000	363000	712000	405500	1891000	1803000	2620500	1887000	619000	705000
2020-07-25	937	211000	4252500	520000	1223500	2019500	1089500	975000	142000	2259500	1832000	829000		828000	1147000	411000	997500	1474000	535000	1773000	2098000	362000	1002500	170000		729000	678000		1600000		1044000	374500	651000	760500	1066000	1080000			1004000	234000		498000	295500	1968000	1967500	2253500	1904000	929000	700000
2020-07-26	938		3166000	609000	890000	2307000	995000	995000		1630000	1319000	840000	488000	24000	1236500	673500		1030500	1112000	919000	1210000		551500			707000		581000	1942000		337000	770000	545000	831000	1163000	987000	1468000		966000	97200	106000	1361000	295500	1612000	1456500	2282000	1369500	1129000	505500
2020-07-27	939	199000	4162500	796000	1143500	1994000	874000	905000	1293500	2200000	1863000	1921000	552000	1870000	744000	1239500		1930500	1246000	1444000	1953000	2903000	903500	624000	1091000	877000	666500	282000	1906000	1190500	883000	786000		526000	1331000	1037000	1260000	1026000	1635000	606700	308000		769500	1573000	1570000	2136000	2322500	1068000	811000
2020-07-28	940		4295000	918000	1430000	2265000	1323500	1151000	1873500	1924500	1727000	1202000	624500	1129000	1172000	1525000	860500	1535000	479000	996500	2127000	2721000	1001000	862500	971000	467000	819000	586000	2373000	1492500	1195000	991500	746000	627500	1440000	1149000	1194500	1065000	1606000	578000	587000	896000	493500	1549000	1448000	2021000	1582500	1000000	790000
2020-07-29	941	120000	3626000	752000	1203000	2371500	903000	703000	1552500	2454500	1945000	2136000	480000	1476000	1204500	1507000	991500	1683500	445000	1289500	1713000	3415000	909000	926500	1038000	651000	700500	566000	1650000	1143000	1485000	903000	648000	417500	1331000	1114000	1588000	1001000	1716000	752000	388000	893000	457500	1576000	1583500	2166500	2061000	1045000	530000
2020-07-30	942	164000	3901000	848000	1115500	1928500	1468000	1054000	1923000	1950500	1738000	1895000	551000	1242000	2462000	1468000	709500	1495500	413000	1594500	2034000	2708000	1000500	725000	773000	461000	654500	520000	1847000	1166000		1063500	612000	875000	1334000	1050000	905500	1011000	1336000	592000	483000	723000	718500	1671000	1824500	1978000	1968500	1068000	782000
2020-07-31	943	175000	4394500	668000	1176500	2564500	1350500	1130000	1619000	4927500	1900000	1112000	516000	1566000	1465500	1324500	885000	1593000	570000	1839500	2068000	3717000	931000	553000	699000	727000	522500	569000	1803000	1088000	1182000	514500	811000	901500	1154000	1104000	1421000	885000	1663000	523000	188000	513000	295500	1719000	1970000	2389000	1959000	1084000	718500
2020-08-01	944	141000	3924000	413000	1025000	2785500	1182000	1383000	275000	2322500	1927000	516000		992000	935000	731000	597500	1329500	1076000	1948500	1533000	319000	956500			957000	556500	740000	1401000		880000	473000	667000	501000	1315000	1291000	1042000		1540000	415000			444000	1671000	1867500	2374000	1814500	1041000	828500
2020-08-02	945		2627000	464000	1234500	2084500	944000	24000		1811500	1386000				1060000	375000	118000	858000	1530000	1361000			659500			1077000		698000	1633000		1114000	437500	579000	722000	1492000	771000	1204000	606000	999000	225000			395500	1789000	1172000	2304000	1667000	1565000	701500
2020-08-03	946	116000	4104000	707000	1513000	2263000	1428000	582000	1000500	2446000	1983000	1787000	533000		663000	1448500	567000	1579000	2001000		1976000	3780000	1089000	716500	990000	736000	801000	400000	2155000	1032500	332000	893500		696500	1390000	1139000	983500	1102000	1685000	694000	501000	989000	665000	1816000	2218500	2252500	2003000	1620000	888500
2020-08-04	947	171500	4276500	714000	1302000	1906000	1148000	899000	1050000	2580000	2241000	1610000	506000	1876000	1000500	1623000	624000	1448500	565000		1745000	3268000	946000	359500	889000	725000	587500	571000	2059000	1041000	887000	801500	862000	906000	1241000	971000	1102500	1032000	1880000	644000	619000	903000	581000	1358000	1894000	2289000	1599500	1427000	909000
2020-08-05	948	154000	4324500	711000	1344500	1782000	1056500	837000	1171000	2607500	1731000	2030000	413000	1580000	732500	1330500	887000	1427500			1987000	3349000	690500	387500	1019000	774000	590000	464000	2022000	985500	1123000	544000	738000	813500	1614000	1099000	1349000	1050000	1930000	737500	518000	977000	482500	1365000	1642000	2021000	1734000	1038000	923500
2020-08-06	949	220000	4089500	1355000	1318500	1881500	1356000	1102000	1288500	2137500	2079000	1834000	540000	1511000	943000	1573500	782000	1612000	433000	1598500	2098000	2708000	655500	726500	874000	956000	692500	659000	1836000	1574500	930000	423000	599000	739500	1393000	1350000	1566500	925000	1636000	713000	578000	758000	513000	1576000	1931000	1957500	1912500	937000	787500
2020-08-07	950	146000	3420000	714000	1201000	1994500	1110500	957000	1373000	2359500	1916000	1373000	535000	1170000	1288000	1487500	984000	1983500	829000	1683500	2188000	2659000	1156500	763500	702000	618000	464500	357000	2438000	1511500	1306000	649500	717000	749000	859000	925000	1146000	847000	1684000	761500	550000	1082000	543000	1805000	2116500	2016500	1794000	1237000	973000
2020-08-08	951	195000	2728000	710000	1142500	1985500		750000	226500	2084000	2176000	832000		878000	1183000	681000	436000	1340000	516000	1670000	1396000	449000	960500	268500		773000	596000	627000	1746000		1004000	433000	553000	542500	1131000	788000			1392000	261500	29000	307000	355000	1994000	1479000	2423500	1736000	809000	687000
2020-08-09	952		3357000	600000	752000	1706000		665000		1804000	1298000	616000		30000	1149000	344000	833000	1029500	713000	964000			600500			649000		271000	1551000		900000	700000	649000	549000	1294000	991000	1304500	636000	1016000	366900	349000	359000	164500	1773000	1211000	2095000	1618000	1234000	826500
2020-08-10	953	90000	3796000	710000	1135500	2392500	1475500	775000	1357000	2277500	1344000	1529000	521000	1173000	1111000	1522000		1582500	1075000	1327500	1967000	3285000	798500	911500	431000	595000	725500	371000	2185000	1079000		575500		633500	1304000	787000	1202500	1055000	2102000	515500	499000	831000	425500	1387000	1485500	2404500	2032000	1021000	1005000
2020-08-11	954	216000	4430000	858000	1703500	2424000	1185500	998000	1990500	2328500	2022000	2301000	500000	1482000	1101500	1580000	718000	2177000	590000	1670500	1965000	3455000	998500	754500	689000	777000	692000	590000	1952000	1506000	655000	1301500	956000	543500	928000	659000	1178000	1074000	1563000	610000	434000	1357000	761000	1605000	1987500	1947000	1997000	1128000	542000
2020-08-12	955	174000	3998000	748000	1340500	2024500	1216000	686000	1166500	2103000	1839000	1663000	526000	1128000	1441000	1622500	903000	1451000	422000	1593000	2125000	2525000	1026000	800500	1593000	709000	645500	515000	2097000	1405000	692000	1005500	950000	600000	1105000	1025000	1354500	931000	1409000	718500	578000	707000	638000	1597000	1671000	1784500	1734500	1276000	457000
2020-08-13	956	125000	4749500	1083000	1151500	2328500	1481500	819000	1632000	2167500	1377000	1447000	625500	1077000	1385500	961000	869000	1813500	402000	1712000	2144000	2808000	1175000	470500	862000	862000	522500	749000	1988000	1519000	1133000	1112500	723000	858000	1273000	965000	1374500	843000	1580000	504000	309000	927000	600500	1271000	1128000	2051000	1815000	1290000	751000
2020-08-14	957	68000	4131000	623000	1064500	2767500	1432000	1059000	1261000	2012000	1987000	1339000	551000	822000	1003000	1587500	846000	1838000	646000	1781500		2592000	1165500	548500	631000	702000	453000	711000	2110000	785000	1004000	478500	673000	611000	1133000	1421000	940000	645000	1826000	402500	420000	809000	389000	1772000	1762000	2587500	1785500	1011000	722000
2020-08-15	958	221000	4110500	394000	1026500	2026000	967000	590000		1975000	1884000	625000		1137000	1256500	443500	358000	1305500	787000	1824000			1051000	14000		747000	521500	322000	1713000		589000	441000	818000	557500	1413000	704000	903500						170500	2047000	2057500	2317500	2104500	861000	660500
2020-08-16	959		2766000	874000	1133500	2536000	1136500	56000		1297500	1179000	691000	459000	338000	1444500	273500		834000	1405000	1254000			530000			901000		562000	1257000			492000	576000	863000	1275000	942000	1072500				16000	346000	267000	1888000	1123000	1689000	1642000	836000	532000
2020-08-17	960	295000	3299500	720000	1081500	2322500	1115000	1204000		2043000	1981000	355000	436000	450000	1619500	833500	664000	1819000	1189000	1432500	1659000	326000	745500	479000	97000	832000	408000	563000	1802000			611000		660000	1430000	651000	1162500				149000	586000	472000	1423000	1393500	2252000	1649500	1045000	536000
2020-08-18	961	220000	3804000	811000	872000	2063500	1111500	683000	976000	2340500	1651000	1126000	584500	1479000	772500	937500	692500	1138000	449000	1661000	1498000	2152000	845500	559000	495000	546000	608000	573000	1677000	662500		664000	870000	556500	1154000	1102000	1192000	934000	1808000	551500	382000	515000	397500	1400000	1335500	1808500	1605000	819000	387000
2020-08-19	962	140000	3559000	561000	1105500	1723000	837500	1038000	922000	1757000	1533000	1273000	483000	1064000	1079000	1058000	752000	1470000	409000	1055000	1809000	1985000	1021000	607500	927000	510000	557500	462000	2133000	709000		737500	574000	594000	1129000	860000	918500	981000	1444000	863500	226000	748000	300000	1193000	1724000	1396500	1578000	974000	509000
2020-08-20	963	165000	2825500	821000	1124500	1958000	1237500	741000	1117000	2148500	1986000	1141000	463000	1135000	1242500	1254500	587000	1534000	392000	1100500	1596000	2222000	585500	561500	493000	349000	516000	497000	1744000	844000	765000	602000	594000	721000	1045000	1097000	1098500	851000	1406000	500500	648000	784000	383500	1231000	1902500	1220000	1464000	1186000	594500
2020-08-21	964	286000	4050000	803000	1141500	2290000	893000	463000	982000	2131500	2013000	1167000	416000	1288000	1135000	1392000	712500	1276000	379000	1400000	1589000	2006000	859000	713000	543000	489000	423500	471000	1469000	553000	492000	429000	546000	670500	1210000	1222000	1074000	1024000	1340000	690500	361000	625000	403500	1348000	1696000	1874000	1824000	1212000	472500
2020-08-22	965	132000	3633000	398000	936000	1797500	1059500	830000	167000	1990500	1760000	387000		896000	871500	476500	15000	1648000	826000	1802500	1145000	284000	737500	314000		688000	330000	587000	1804000		909000	595500		648500	1107000	981000			1436000	432000		657000	236000	1798000	1393000	2099000	1560000	1047000	450500
2020-08-23	966		2765000	492000	851500	2164000	797500	412000		1588000	1529000	547000	406000	872000	1428000	348500		813000	1018000	514500			367000			582000		556000	1680000		583000	531500		440500	1212000	793000	1148500	647000	639000	85000	26000	373000		1650000	1008500	1869000	1135000	738000	630000
2020-08-24	967	217000	3210500	868000	800500	2101000	1038000	702000	1340500	1920500	1604000	870000	497000		1062000	1084500	607500	1411500	1296000	1195000	1552000	2144000	783500	653500	662000	559000	440500	486000	1729000	530500	551000	465000		661000	1031000	867000	885000	785000	1517000	447800	202000	952000	649000	1117000	1058000	1876500	1646500	974000	633000
2020-08-25	968	114000	3158500	748000	753500	1762500	819000	667000	760000	1675000	1755000	703000	514000	1058000	983000	813000	613000	1311500	453000	1029500	1296000	2119000	642500	558500	385000	565000	491500	608000	1311000	610000	818000	672500	610000	771000	1186000	859000	1125500	758000	1019000	279500	482000	833000	313000	966000	1267500	1479000	1467000	684000	564000
2020-08-26	969	257000	3146500	536000	1238500	1502000	999500	513000	1101000	2011500	1356000	633000	489000	942000	1014000	1249500	638500	1288500		1263500	1570000	2328300	700000	637000	709000	691000	430500	458000	1913000	448500	1229000	444000	798000	738500	1100000	746000	1192000	709000	1098000	549500	426000	662000	465000	1068000	1262500	1524000	1224000	1011000	614500
2020-08-27	970	114000	3446500	894000	946500	2361500	931000	400000	767000	1886500	1564000	1006000	486000	1421000	758500	1416000	576000	1275000	302000	1085000	2128000	1966000	816000	649000	504000	585000	541500	590000	1473000	563000	1281000	575000	875000	602500	1094000	1141000	1116000	861000	1250000	618000	508000	700000	557000	1025000	1502000	1452000	1740500	1267000	613500
2020-08-28	971	126000	3338500	1053000	1114000	1894500	1328500	409000	1117000	2180500	1298000	776000	491000	1161000	1121000	1076500	314500	1464000	314000	1406500	1400000	1550000	769500	638500	591000	619000	501500	344000	2120000	1007500	727000	533000	407000	374500	839000	762000	1218500	695000	1537000	521000	382000	1006000	701500	1497000	1331000	1951500	1765500	1141000	577000
2020-08-29	972	226000	2893000	478000	857500	1226500	683000	432000	76000	1893000	1454000	340000		819000	1171000	168000		890000	408000	986500	1072000	259000	471000	177000		441000	348000	18000	1691000		1048000	452500	432000	621000	1167000	641000			929000	488500		255000	547500	1315000	974500	1552500	1259000	1060000	493500
2020-08-30	973		2283000	603000	581500	1241000	1247000	634000		1120000	1299000	380000	273000	24000	1450500	400000	85000	802000	848000	843000			395000			650000		436000	1548000		517000	531500	718000	654000	1231000	651000	1285000	615000	424000	238500	81000	446000		1051000	823000	1076500	1127000	636000	375000
2020-08-31	974	129000	2363000	763000	876500	1238500		12000	1197000	1679500	2133000	1145000	446000	1168000	2691500	1149500	670000	803500	1053000	603500	1721000	2686000	510500	735000	723000	384000	446000	606000	1231000		510000	520000		508500	1209000	812000	1071000	1057500	855000	518800	379000	776000	509000	913000	1050500	857000	1055000	907000	627500
2020-09-01	975		2382500	732000	580500	1303000	1093500	764000	938500	1663500	1229000	1284000	425000	922000	885000	1493000	787500	1078000	252000	921000	1022000	1859000	291500	573500	669000	451000	637500	537000	1404000	1019000	737000	828000	735000	335000	687000	787000	869500	680000	820000	485500	211000	709000	460500	877000	685000	1178500	1058500	942000	414500
2020-09-02	976	58000	1739000	689000	1060000	1502000	1136000	800000	1288000	1682500	1269000	1053000	425000	1227000	920000	1401500	585500	997000		817000	1480000	2391000	649500	633000	694000	684000	578000	319000	1044000	693000	646000	504000	578000	400000	812000	538000	1208500	1010000	636000	737000	310000	707000	564500	914000	836500	992000	923000	804000	792000
2020-09-03	977		2596000	501000	800000	1087000	1193500	914000	1566000	5702000	1775000	943000	475500	1094000	1215000	1425500	489500	1049500	514000	907000	1124000	2144000	564500	663000	441000	566000	655000	684000	1485000	899500	676000	516500	535000	415000	1035000	656000	1226000	820000	1003000	563000	352000	394000	258000	685000	1061500	1326000	842000	1027000	434000
2020-09-04	978	49000	2321000	853000	809500	1472000	928500	558000	845500	1780500	1620000	1037000	399500	929000	338500	726000	753500	1131500	293000	935000	1601000	1517000	303500	506000	359000	490000	574000	574000	1501000	600500	505000	519000	537000	451500	1014000	842000	987500	747000	746000	329000	182000	719000	521500	1036000	1189000	980000	1132500	821000	474000
2020-09-05	979	141000	2401000	505000	629000	1080000	1285500	849000	319000	1968500	1465000	485000		847000	1604000	345500		966000	809000	744500	24000	227000	535500	133000		365000	132500	522000	1621000		441000	410000	581000	615000	1367000	708000	908500		1204000	270000		446000	450000	1111000	803500	1463000	1352000	863000	628000
2020-09-06	980		1983000	513000	1001000	1325000	818000	611000		1849500	1129000	643000	463500	741000	1632000	426000	75500	853000	617000	982500	887000		529500			604000		525000	1833000		861000	513000	577000	602000	1440000	675000	1022500	580000		156000	53000	456000	326500	1366000	1235000	1270000	1326000	1117000	913000
2020-09-07	981	33000	2531500	1103000	947500	1233500	963500	592000	1089000	2103500	1357000	1567000	467000	457000	922000	1391500	683000	1137000	811000	1163000	1132000	2445000	733000	700500	984000	851000	565500	517000	1400000	925000		387000		369500	728000	739000	1202500	782000	1222000	612000	237000	771000	595500	779000	1036000	1177000	1104500	787000	729000
2020-09-08	982	215000	2508000	784000	1023000	1407500	992000	728000	1097000	2089000	1382000	1147000	427000	667000	1120000	1187000	733500	995500	419000	939000	1197000	1829000	671500	678500	599000	581000	579000	508000	1720000	824000	490000	458500	699000	541500	1020000	873000	1205500	910000	819000	425000	397000	836000	497000	885000	1091500	924000	1194000	1155000	697000
2020-09-09	983	45000	2677500	872000	947000	1397000	1213000	1004000	1248000	1405000	1413000	1037000	416000	1057000	972500	1391500	673000	1085000		712500	1230000	2295000	546000	577500	723000	824000	435000	418000	1824000	791500	564000	856000	704000	476500	932000	892000	1413000	750000	703000	450000	487000	654000	406000	962000	1139000	1378000	1145000	1114000	617500
2020-09-10	984	42000	2521500	764000	901000	1308500	1064500	845000	1309000	1766500	1289000	1437000	476000	702000	1080000	1635500	680500	989500	312000	931500	1328000	2073000	856500	643500	627000	451000	450500	489000	1605000	625500	675000	485000	380000	418000	1303000	784000	1606000	978500	809000	481500	567000	688000	426000	574000	1093500	969000	1123000	667000	520500
2020-09-11	985	140000	2926000	1067000	841000	1404000	1153000	805000	929000	1719000	1332000	1081000	470000	991000	947000	1547000	630000	1818000	415000	922000	1424000	1869000	540000	640000	736000	809000	329500	615000	1900000	766000	776000	572500	759000	584000	1119000	1104000	1404500	1124000	906000	488000	428000	1460000	631000	954000	1267500	1191000	1165500	897000	564500
2020-09-12	986	85000	2359000	719000	964000	1525000	1432000	790000	196000	1980500	1462000	643000		980000	811000	462000	22500		410000	759000	933000	363000	803000	209000		738000	510500	213000	1557000			550000	626000	542500	935000	935000	925000		1086000	333500		378000	334500	1215000	1073500	1173000	997000	953000	562000
2020-09-13	987	107000	2934000	597000	1019500	1552500	1080500	6000		1542500	1375000	767000	490000	7000	1953000	438500	30000	1314500	1019000	1087000			458500			586000		428000	1569000		744000	427000	597000	620000	1501000	714000	749000	511500		273000	46000	400000		1612000	1071000	1210000	1186500	1203000	843500
2020-09-14	988	137000	3572000	904000	1203500	2484000	1300500	788000	1295500	2294500	1929000	1186000	486500	1030000	1129000	1348000	700000	960500	1290000	1515000	1812000	3182000	1059500	611000	513000	639000	792500	526000	1773000	777500		534000		612000	1366000	1087000	1298000	1019000	1505000	649000	436000	881000	455500	917000	1158000	1791000	1659500	966000	803000
2020-09-15	989	131000	3167000	489000	1508500	1943500	934000	890000	1330000	2459500	1646000	1419000	449000	1419000	743500	1418500	922000	1196000	405000	1317500	1700000	2500000	1019500	594000	947000	698000	449000	419000	1879000	959500	704000	924000	459000	728000	1187000	815000	1706500	881000	1710000	186500	439000	1078000	377500	952000	1241000	1692000	1552000	970000	583500
2020-09-16	990		3583000	869000	930500	2097500	1196000	938000	1596500	2351000	1991000	1602000	370000	1038000	265000	1745000	733000	1473500		1543000	1929000	2350000	1031000	811500	408000	685000	795500	643000	684000	975500	235000	729000	801000	402500	1246000	936000	1215000	1033000	1596000	382500	276000	934000	376500	1036000	1128000	1951000	1858000	926000	880500
2020-09-17	991	39000	3522500	879000	1319000	2041500	1211000	1089000	1553500	2185500	1689000	1484000	510000	1474000	825000	1402500	977000	1253000	417000	1165000	1763000	2719000	1077500	913500	790000	508000	541500	563000	1806000	1055000		741000	583000	377000	1122000	1109000	1419500	1201000	1096000	441000	370000	581000	381500	1151000	1273000	1599000	1447500	1292000	847000
2020-09-18	992	111000	3816500	1115000	1163000	2217500	1376000	722000	1244000	2175500	2301000	1511000	548000	1097000	918500	1331500	719500	1382500	667000	1659000	1935000	2180000	1083500	548000	2570000	664000	447000	573000	1939000	554000		617000	590000	639500	1164000	1117000	1112500	729000	1420000	635500	478000	938000	634000	1634000	1755500	2639000	1966500	1182000	825000
2020-09-19	993		3653000	716000	1612500	2261000	890000	996000	187000	2312500	2015000	492000		1060000	1302000	378500	712000	1423500	526000	1725000	1689000	248000	880000	185500		445000	748000	556000	1331000			724000	845000	400000	1225000	929000			1358000	193000		398000	99500	1741000	1264500	2132000	1608500	1091000	710000
2020-09-20	994		3211500	616000	1024500	2133000	1183000	1282000		1811000	1287000	454000	467000	703000	1597500	613500	1195000	1195500	795000	1135000			711500			519000		751000	2000000			807500	854000	751000	1100000	1204000	1222500	716000	899000	204500	201000	552000	276500	1666000	1131000	2337000	1433500	1206000	761500
2020-09-21	995	91000	3581000	1059000	1456000	1931500	993000	1048000	1658000	2268500	1890000	1056000	361000	577000	976500	1625000			1188000	1344000	2191000	2843000	911500	837000	662000	576000	746000	553000	1502000	615500	519000	831000		831000	1082000	976000	1581000	988000	1573000	795500	435000	1334000	764500	1362000	1316500	1905000	1688000	1003000	733000
2020-09-22	996	38000	3825500	898000	1468500	1977500	1200500	936000	1470000	1828000	1951000	1397000	472500	1194000	737500	1805000	827000	1769000	466000	1949000	1958000	2786000	1005000	775000	816000	644000	649500	469000	1677000	874000	1064000	668500	820000	640000	1019000	683000	1233500	1042000	1460000	705500	516000	603000	537500	1094000	1453500	1630000	1507000	1003000	750000
2020-09-23	997	77000	3547500	1453000	1581500	1890000	1100000	828000	1712000	2379000	1919000	1869000	512500	988000	1281500	1625500	638500	2901000	594000	1534000	1987000	2467000	1345500	708000	708000	669000	604000	556000	1904000	857500	655000	980000	725000	608000	1077000	1021000	1266500	841000	1621000	591500	663000	892000	489000	1273000	1344000	1853000	2200500	1059000	494000
2020-09-24	998	126000	3661000	890000	1183000	1834500	1131000	751000	1763000	2187500	1784000	1601000	546000	1191000	1202000	1536500	1190000	1536500	336000	1313500	2247000	3063000	1114000	919500	805000	539000	667500	637000	1748000	1072000	899000	1064000	766000	560000	1278000	960000	1373000	1041000	1543000	569500	347000	701000	793500	1126000	1449500	1797000	1447500	1056000	716000
2020-09-25	999	76000	3838500	1019000	1263000	3009000	1735500	795000	1664000	2098500	2226000	1817000	469000	1298000	1140500	1552500	1264000	1474000	474000	1905000	2079000	2163000	1153500	546500	906000	618000	377000	610000	1766000	1039000	1063000	705000	734000	625000	1166000	1141000	1448000	1050500	2077000	539500	438000	823000	473000	1318000	1318500	2158000	2012000	996000	763500
2020-09-26	1000	81000	4289500	655000	1184500	1702000	1681000	793000	172000	2414000	2201000	492000		902000	1093000	423000	589500	1629000	646000	1790000	1326000	367000	1057500	99000		538000	622000	584000	1504000		944000	628000	892000	651000	1038000	770000	826500		1617000	171000		300000	285000	1557000	1193500	2132000	2419500	1234000	812000
2020-09-27	1001		2782000	613000	1061500	1772000	993500	890000		1745000	1806000	710000	429500	39000	1696500	392500	22500	791000	611000	947000			529500			472000		681000	2105000		508000	747500	648000	697500	1180000	928000	1375000	877000	852000	190000	181000	727000	254500	1896000	1157500	2030000	1396000	1222000	880000
2020-09-28	1002	51000	4184000	962000	1205500	1986500	1442500	853000	1354000	2532000	1945000	1282000	439000	1182000	1004000	1080000	1059000	1836000	1213000	1438500	2232000	2295000	946500	695500	603000	536000	623500	373000	2113000	843000	785000	715000		725500	1124000	975000	1227500	876000	2095000	632000	301000	567000	260500	1640000	1404500	2217000	904500	1006000	757000
2020-09-29	1003	67000	4597000	915000	1244500	2531500	1553000	928000	889500	6315500	2595000	1027000	447000	1302000	1693000	1432500	910000	1603000	232000	2210500	1918000	2309000	992500	712500	798000	543000	623000	429000	2446000	976500	780000	433000	874000	732000	1488000	935000	1214500	1008000	1534000	345100	221000	797000	371500	1624000	1281000	2600000	1745500	866000	811000
2020-09-30	1004	88000	4413500	632000	97500	2400500	40000	576000		1481000	1233000	527000		847000	1227500	238000		753500	485000				191500		46000	773000	234000		2543000		865000	186000	480000	636000		653000		593000				154000	185500	872000	1371000	1050000	2071000		421500
2020-10-01	1005							48000			1649000			336000									822500								369000	500500		446000									411500		1278500		2214500		451000
2020-10-02	1006				1000					1635500	1895000				1203500		7500	1262000	572000		732000		815500				304000		1579000			501500		544500	1688000	1199000						599000	173000	1738000	1277500	765000	1499000
2020-10-03	1007			587000	879500	2156500	1042500	485000		1751000	1494000	320000	312000	653000	1290000		341500	1041000	475000	1907000	1135000		889000			495000		534000	647000		505000	366000	568000	468500	1126000	878000						381000		1886000	861500	2264000	1799000	977000	80000
2020-10-04	1008			790000	1115000	2458000	995500	877000		2112000	1574000	518000	453000	14000	1476500	455500	535000	1039500	727000	1005000			818500		7000	568000	1013000	780000	1851000		590000	804500	618000	463500	1496000	925000	1116500	845000			167000	379000	516000	1690000	1022500	2230000	1584500	884000	889000
2020-10-05	1009	119000	4161500	1218000	1173500	2277000	1133500	707000	2120500	2524000	2101000	1891000	513500	1413000	1023000	2313500	1168500	1523000	992000	1112000	2259000	2833000	1218500	991000	1074000	748000		590000	2002000	994500	645000	751000	681000	775500	1548000	1127000	1989500	1060000	1603000	818000	518000	863000	757500	1154000	1158000	2310000	1797000	1002000	829000
2020-10-06	1010	69000	4584500	893000	1615000	2352000	1002000	810000	1568500	2161000	2348000	1823000	547000	1294000	795500	2063000	1179500	1427000	441000	1468500	2299000	2785000	1420000	736000	909000	681000	657000	473000	2240000	1123500	1234000	852500	1088000	388000	1161000	1174000	1364000	1070000	1727000	677500	222000	1257000	320000	1249000	1265500	1851000	1926500	1080000	810000
2020-10-07	1011	61000	4382500	1045000	1384500	2337500	1226500	903000	1665500	2201500	1980000	2029000	475000	1042000	885000	2056000	978500	1542000		1465000	1960000	2986000	1306000	760500	1066000	504000	704000	454000	2109000	1177500	1092000	387000	452000	524000	1100000	1072000	1327000	816000	1720000	722000	470000	703000	342000	1334000	1461500	2316000	1599500	1128000	932500
2020-10-08	1012	62000	4660500	1202000	1264000	2468500	1589000	941000	1478500	2729500	1963000	1613000	479500	1253000	1125000	1665000	1024000	1797000	365000	1782000	1951000	2668000	1345500	1011000	907000	522000	725000	619000	2157000	1169000	1153000	552000	954000	443000	1180000	841000	1468000	889000	2007000	605500	412000	960000	3718000	1740000	1434500	2257000	2007000	1048000	839500
2020-10-09	1013		4023000	620000	1474000	2370000	833500	853000	260500	2270000	2122000	404000	492000	1146000	1176000	718500	891500	1605000	687000	1694500	1482000	481000	1142000	489500		494000	689500	735000	1960000	264500	932000	477500	785000	462500	891000	1045000	1196500	827000	1552000	291000	106000	900000	188000	1441000	1447000	1988000	2046000	979000	986500
2020-10-10	1014	28000	4151500	748000	1263000	2177000	1106000	963000	145000	2343000	2343000	1022000		1251000	1147000	346500	304000	1401500	693000	2219000	1635000	502000	1297000	205000		742000	433500	545000	1785000		1091000	536000	548000	722500	1257000	955000	921000		1776000	418000		849000	632000	1374000	1144500	2183000	1741500	798000	514500
2020-10-11	1015		3654500	1086000	1467000	2139500	941500	978000		2367000	1694000	821000	493000	1767000	1083500	585500	920000	1262000	779000	1329500			852500			737000		496000	2060000		442000	374500	711000	593500	1758000	960000	1458500	647000	1172000	304000	395000	542000	206500	1692000	1116500	2024000	1897000	1126000	807000
2020-10-12	1016	95000	3909000	1251000	2546000	2057500	1437000	761000	1634500	2185500	1990000	1870000	502000		986000	2302500		1852500	1217000	1702000	2621000	2895000	1230000	661500	781000	721000	713500	468000	2100000	768000	523000	674000		807500	1352000	1065000	1633500	906000	1902000	807500	390000	793000	469000	1173000	1534500	2302000	1690000	1100000	813000
2020-10-13	1017	49000	4149500	1425000	1366500	2390500	1379000	815000	1664000	2369000	2255000	2490000	462000	1269000	984000	2073000	987500	1652500	354000	1718000	2424000	2847000	1405500	748000	891000	653000	683500	429000	2045000	1285500	1004000	999500	765000	650000	1176000	899000	1438000	948000	1950000	812000	480000	1116000		1211000	1220500	2225000	1942000	1035000	1011000
2020-10-14	1018	25000	4267000	1035000	1678000	2088500	1303000	1020000	2129000	2552000	2555000	2222000	455000	1217000	698000	2006000	1021500	1516500	441000	2025500	1836000	2814000	1716000	977000	582000	827000	971000	471000	2088000	1069000	1203000	631000	897000	555000	1316000	1158000	1322000	879000	1734000	489000	583000	656000	540000	1519000	1276500	2046000	2023000	1017000	728000
2020-10-15	1019	63000	5120000	1058000	1424500	2466000	1934500	743000	2096500	2574500	2307000	2689000	453500	1418000	756000	1947000	1062500	1757000	618000	1674000	2044000	2906000	1397000	1040500	986000	748000	956500	27000	1934000	1787000	767000	919000	614000	652000	1432000	1219000	1226000	1162000	1783000	541500	364000	1132000	451000	1646000	1604000	1970000	1867000	1048000	876000
2020-10-16	1020		4369000	996000	1621500	3026000	1304500	648000	1958000	2635500	2238000	2029000	558000	1343000	1111000	1975500	906500	2114500	554000	1662000	2525000	2707000	1591500	1357000	817000	672000	521500		2195000	1241000	1178000	523500	811000	647000	1238000	1421000	1337500	934000	1966000	676500	450000	924000	428000	1653000	1390500	2344000	1931000	1223000	981000
2020-10-17	1021	64000	4835500	665000	917500	2623000	1358500	952000	488000	2829500	2318000	860000		1138000	1115000	472000	726500	1445500	560000	1714500	1816000	392000	1619000	244000		976000	454500	631000	1542000		1253000	465500	885000	629500	1372000	954000	698000		1608000	276000		834000	470500	1911000	1423500	2704000	1908500	928000	784500
2020-10-18	1022		3860000	1084000	1201000	1735500	945000	808000		1928500	1981000	787000	513500	18000	1359500	329500	36500	1092500	878000	1224000			973000			831000		534000	2182000		346000	839500	736000	656500	1481000	1015000	1447500	685000	838000		228000	715000	490000	2046000	1540000	2143000	1264500	818000	681500
2020-10-19	1023	136000	3936000	678000	1501000	2126000	910500	926000	1643000	2354000	1668000	1593000	487000	1640000	1063500	1597500	909000	1815500	866000	1404000	2111000	2981000	1080000	713500	697000	718000	806000	459000	1778000	1026500	971000	989500		717500	1430000	971000	1445500	1134000	1814000	615500	511000	1009000	2442000	1145000	1631000	1686000	1935000	1247000	669500
2020-10-20	1024	23000	4623000	871000	1033500	2416500	1101500	799000	1882000	2249500	2051000	1759000	498500	1507000	689000	1847500	935000	1796000	895000	1783000	2107000	3083000	1509000	850000	972000	636000	652500	608000	1901000	1038000	1065000	948500	837000	447000	1052000	877000	1158000	970000	1912000	654000	482000	751000	555000	828000	1170000	1883000	1743500	1033000	804500
2020-10-21	1025	31000	4018000	827000	1101000	2354000	1312500	704000	2072000	2777500	2379000	1913000	392000	1112000	639000	1755000	1219500	1755000		1435000	2278000	3032000	1327500	1133000	992000	627000	812500	387000	1948000	1792500	1103000	1103500	547000	565500	1222000	933000	1524000	1021500	1755000	899000	515000	835000	448500	1439000	1413000	1964000	1849000	1093000	592500
2020-10-22	1026		4455500	794000	1051000	2438000	1343500	604000	1901000	2715000	1807000	1891000	611000	1278000	678000	1783000	945000	1512000	490000	1148500	2023000	3283000	1819000	1116500	625000	617000	666500	591000	1729000	1719500	1054000	953000	710000	458000	1480000	1256000	1436000	984000	1641000	730000	344000	1007000	463500	1282000	1021500	2080000	1478000	1175000	813000
2020-10-23	1027	89000	5064000	1328000	1386000	2575000	1531000	826000	1722500	2528500	2280000	1927000	534500	1269000	836500	1633000	1164000	2025000	235000	2066000	2398000	2464000	1859500	802500	1055000	919000	690500	397000	2130000	1327000	1055000	483500	626000	790000	1285000	1051000	1434000	1109500	2077000	588000	428000	973000	766500	1470000	1748000	2686000	1877500	1025000	1107000
2020-10-24	1028	14000	4080000	504000	1561500	2414000	1258000	564000	365500	2276000	2210000	1117000		1119000	1120000	728500	545500	1968000	693000	2104500	1314000	335000	1565000	367500		859000	751500	652000	2113000		735000	377000	678000	573000	1280000	1113000			1794000	369000		475000	523000	1958000	1319500	2184000	2053000	1415000	918500
2020-10-25	1029		3222000	1120000	1004000	2299500	1032000	845000		1970500	1527000	723000	486000	753000	1418500	669500		1221000	1386000	1543000			929500			596000		599000	1929000		684000	524500	625000	509500	1425000	1297000	1754000	786500	1002000	228000	160000	812000	434000	1819000	1126500	2290000	1560000	1149000	910000
2020-10-26	1030	77000	4070000	813000	1002500	2556000	1205000	630000	1811000	2291500	2360000	2054000	497000	588000	696500	1801000	809500	1745000	1017000	1497000	2425000	2839000	1489500	1119000	650000	445000	758000		2000000	833000	538000	823500		657000	1181000	1001000	1274500	1010000	1483000	493000	349000	837000	737500	983000	1446000	2257000	1491500	961000	868500
2020-10-27	1031	69000	4412000	717000	939000	2136500	1397500	885000	1959500	2137500	2609000	1830000	406000	1556000	784000	1543500	995000	1453000	538000	1329000	1925000	2919000	1511500	807500	716000	666000	735000	331000	1622000	925500	1357000	728500	1173000	569000	1439000	962000	1643000	737000	1824000	574000	463000	937000	704000	1173000	1274500	2066000	1785500	1239000	804000
2020-10-28	1032	70000	3911000	648000	900500	2255000	1317000	508000	1905000	2221000	2044000	1957000	495000	1540000	888000	1821000	1032500	1564000	320000	1541500	2473000	3114000	1344500	952000	1057000	631000	819000	488000	2036000	1617000	869000	598000	853000	552500	1094000	959000	1300500	1252000	1692000	663500	535000	740000	876000	1285000	1642500	1911000	1736500	1151000	752500
2020-10-29	1033	75000	4171500	882000	1255000	2683000	1500000	786000	1580500	2379000	2250000	1690000	561000	1129000	1021500	1751000	714000	1701000	294000	1556000	2214000	3487000	1379000	894500	766000	748000	826000	524000	1786000	1133500	879000	731000	1030000	375000	1439000	907000	1150000	885000	1476000	722000	480000	1049000		1135000	951000	2023000	1778000	1049000	1121500
2020-10-30	1034	38000	4625000	906000	1437000	2286500	1611000	635000	1342500	2611000	2519000	1959000	512500	1625000	1088500	2005000	861000	1836500	460000	1747500	2239000	2668000	1107000	912500	1021000	655000	549500	469000	1946000	775500	843000	710500	1025000	766000	1287000	1209000	1560000	1095000	2148000	628000	567000	831000	673000	1609000	1535500	2805000	1740500	1546000	430500
2020-10-31	1035		4371000	750000	1350000	2793500	1051500	730000	173000	4574500	2553000	919000		1181000	874000	507000	537500	1438000	424000	1978500	1706000	309000	1304000	115000		773000	624000	479000	1815000		1136000	518500	718000	417000	987000	1072000			1980000	385000		535000	626000	1973000	1845500	2442000	2219500	1271000	805000
2020-11-01	1036		3326000	826000	986500	2404500	1095000	661000		2156000	1576000	762000	462500		1196500	356500	30000	1272500	437000	1327000			892000			837000			1729000		489000	641500	684000	652500	1592000	1024000	1062500		1340000	294000	164000	643000	238500	1676000	872500	2149000	1815500	1201000	932500
2020-11-02	1037	55000	3802000	1270000	1212500	2311500	985000	547000	1521500	2865500	2708000	1938000	441000	1652000	785000	1831000	1078000	1856500	895000	1429000	2284000	2996000	1311500	788500	1129000	763000	904000	541000	2179000	1014000	584000	963000	646000	741000	1210000	1164000	1283500		2005000	670000	490000	925000	377500	1135000	1334000	1940000	1827500	1055000	983500
2020-11-03	1038	50000	4339000	1197000	1274500	2830500	1634500	605000	1696500	2844000	1994000	2069000	544000	1906000	982500	1725000	1263500	1707000	546000	1788000	2246000	3399000	1561500	1201000	727000	672000	1005000	543000	2110000	1655000	1371000	897500	769000	515500	1447000	650000	1427500	1183000	1984000	671500	244000	917000	377500	951000	1367500	1987000	1686500	1232000	1124500
2020-11-04	1039	22000	4257500	850000	1258000	2408500	1422500	630000	1826000	2487000	2290000	1886000	529500	1343000	1235500	2117000	958500	1801000		1742000	2103000	2581000	1223500	1147500	914000	660000	858000	528000	2130000	1445500	1096000	1095500		542000	1787000	863000	1539000	1075000	1927000	691000	555000	780000	301000	1277000	1453000	1939000	1741500	1203000	932000
2020-11-05	1040	133000	4507500	1033000	1510000	2249000	1387500	437000	2270500	2394500	2011000	1911000	483000	1072000	584000	1699500	999000	1685000	462000	1837000	2058000	2872000	1468000	750000	785000	713000	668000	601000	2410000	1488000	962000	975000	892000	514000	1082000	926000	1232500	1351000	1601000	589000	676000	1061000	618000	1123000	1595000	1893000	2112000	1073000	828000
2020-11-06	1041		4269000	832000	1225000	2456000	1491500	832000	1666500	2466500	1992000	1689000	513000	1124000	990500	1773500	860000	1558000	853000	1773000	2585000	2841000	1416500	764500	546000	589000	698000	560000	1942000		1172000	529500	981000	697500	1205000	1039000	1572500	1014000	1859000	681000	242000	889000	661000	1806000	1552500	2069000	2087500	940000	857500
2020-11-07	1042		4500000	669000	1178500	2648000	1154000	1059000	484000	2464000	2308000	1111000		1170000	1222500	703000		1514000	235000	2290000	1316000	345000	1046500	86500	121000	614000	552000	602000	1950000		950000	449000	649000	612500	1686000	865000	915500		1570000	227000		245000		2132000	1760000	2113000	1910000	947000	1091000
2020-11-08	1043		3624000	1031000	1027500	2677000	1247000	800000		2012000	1510000	762000	381500	15000	1142500	446500	47500	929500	1261000	1511500			732000			1220000			2192000		473000	519500	524000	671500	1647000	1135000	1529000	823000	1388000	493700	232000	723000	418000	2148000	1760500	2408000	1916000	1463000	798000
2020-11-09	1044	301000	4144000	1046000	1305500	2558500	1093500	763000	1604000	2372500	2136000	2292000	605500	1601000	852000	1885500	692000	1488000	960000	1501500	1957000	2942000	1022000	992000	793000	718000	979000	619000	2690000	943000	769000	927000		350500	1302000	1188000	1321000	1104000	1923000	689900	421000	768000	742500	1227000	1419000	2054000	1977500	997000	969500
2020-11-10	1045	51000	3900500	1213000	1174500	2297000	1062500	726000	2047500	2857000	2183000	1673000	519500	1287000	923000	1412000	710500	2297000	626000	1671000	1974000	2755000	1310500	843000	1282000	859000	888000	500000	2177000	1500500	940000	1129500	821000	767500	1317000	1167000	1498000	950000	1925000	725000	368000	1107000	427000	1095000	1198500	1763000	1393500	923000	804000
2020-11-11	1046	76000	4364000	957000	1100500	2079500	1045500	768000	1869000	2235500	1645000	1600000	527500	1265000	953000	1527000	762000	1343000	658000	1516000	2301000	3273000	1341000	685000	929000	696000	661000	674000	2474000	1359500	970000	817000	644000	432000	1189000	942000	1395000	1068000	1506000	520000	510000	802000	469000	1185000	1276500	2104000	1967500	957000	590500
2020-11-12	1047	91000	4378000	1332000	1081000	2418500	1043500	610000	1677000	2544500	1909000	1724000	548500	1474000	749000	1992500	752000	1562500	510000	1616000	1870000	2822000	1343500	958500	1013000	722000	632000	386000	2092000	1265500	921000	1011500	707000	516500	1455000	914000	1257000	726000	1913000	599500	563000	670000	580000	1283000	1496000	1951000	1509500	1197000	928000
2020-11-13	1048	50000	4215500	1370000	1301500	2610500	1239000	660000	1353000	2565000	1979000	1839000	421500	931000	773000	1434000	1103500	2093000	444000	1812000	1896000	2541000	1182000	732000	538000	640000	596000	532000	2090000	1293000	1131000	570000	1106000	735000	1343000	1203000	1232000	944000	1909000	618900	432000	937000	834000	1705000	1174000	1876000	1777000	891000	783500
2020-11-14	1049		4910500	333000	1767000	2645500	870500	459000	413500	2487500	1862000	394000		998000	1670500	599500	686500	1614000	732000	2036500	1582000	394000	1276500	326500	134000	718000	481000	498000	2227000		932000	255000	581000	593000	1510000	1053000	1056500		1765000	417000		503000	554500	2180000	1470000	2201000	1766000	744000	816000
2020-11-15	1050	112000	3434000	889000	963500	2159500	663500	624000		1850000	1307000		506000	63000	1153500	364000	7500	1020500	1230000	1174500			742000			722000			2391000		892000	601000	722000	572000	1818000	1016000	1404000	765000	931000	459000	34000	465000	509500	1846000	1084000	2446000	1840000	834000	701500
2020-11-16	1051	49000	3917500	1041000	1418000	2662500	1169000	263000	1724500	2178000	2024000	1887000	569500	1140000	879000	1402000	983000	1646000	1159000	971000	1548000	2472000	1107500	615000	811000	812000	552000	634000	1948000	1147000		680500		443000	1224000	1112000	939500	863000	1364000	578500	550000	1042000	413600	1482000	1210500	1634000	1552000	744000	676000
2020-11-17	1052	71000	4091500	743000	866500	2349500	1203500	6000	1836500	1977500	2044000	2082000	494000	1029000	720500	1759500	967000	1428500	174000	1315000	1495000	2604000	1299000	600500	774000	489000	643000	612000	1624000	958500	974000	862000	1069000	673500	1078000	737000	1305000	955000	1501000	552400	400000	1801000	633000	1347000	1320000	1694000	1805000	983000	822000
2020-11-18	1053	161000	3368000	776000	932500	2042000	1347000	12000	1454500	2140000	1908000	2067000	533500	1233000	1223500	1669500	1087000	1292500		889000	2065000	2896000	1406500	454000	544000	756000	604000	169000	2254000	1040500	914000	921500	780000	539500	947000	728000	1265500	734000	1394000	504400	376000		648000	1347000	1379000	1718000	1586500	1323000	718000
2020-11-19	1054		4328500	986000	1190000	2030000	1133000	705000	1668000	1929000	1853000	1870000	411000	1104000	454000	1261500	719500	1359000	232000	1273500	2321000	2874000	1606500	1145500	735000	663000	727000	436000	1877000	1697000	1051000	763500	795000	624500	1296000	973000	1334000	1050000	1416000	879600	407000	529000	510500	1601000	1462000	2040000	1697000	870000	835000
2020-11-20	1055	92000	4589500	886000	1700500	3178000	1490000	785000	1752000	2542500	2391000	1367000	197000	1242000	1385000	1348000	1083000	1920000	544000	2297500	2118000	2618000	1611500	754500	1070000	727000	672000	645000	2410000	891500	1047000	602500	550000	721000	1922000	1199000		951000	1822000	359400	281000	659000	639500	1850000	1913000	1943000	1827000	775000	969000
2020-11-21	1056	37000	3501500	641000	1101000	2516000	1019500	639000	308000	1870500	1928000	501000		754000	1106500	716000	522500	1733000	863000	1173500	844000	388000	1018000	129500	99000	715000	458000	593000	1708000		823000	489500	622000	641000	1150000	858000			1307000	308500		496000	432000	2189000	1849000	1911000	1215500	910000	631500
2020-11-22	1057		3262000	736000	1000500	2524000	204000	714000		1736500	1787000	1002000	497500		1095000	347000	958500	1441000	817000	1707500			741000			677000			2237000		673000	703500	728000	459500	1269000	1214000	975000	635000		312000	303000	749000	806500	2107000	1120500	1918000	1600000	930000	764000
2020-11-23	1058	84000	3490000	856000	1320500	2567000	906500	614000	1609000	2450500	1662000	1754000	525000	1471000	552500	1323000	673500	1223000	951000	707000	2051000	3361000	837500	979500	1108000	920000	585000	492000	1933000	1224500	706000	606500		822000	1248000	916000	1205000	1015000	1161000	711800	278000	996000		1008000	1445500	1873000	1509500	1051000	691000
2020-11-24	1059	88000	2693000	836000	809000	1536500	980500	649000	1619000	1963000	1415000	1475000	367000	1345000	906000	1372000	783000	1094500	544000	712000	1539000	2928000	782500	835500	794000	681000	819000	457000	1520000	1044000	686000	737000	628000	535000	1250000	918000	1188500	1148000	1093000	547500	454000	811000	565000	915000	904000	1093000	1278000	1108000	721000
2020-11-25	1060	91000	2498500	992000	879000	1800500	1028500	777000	1454500	2135000	1773000	1836000	545000	1065000	918000	1290000		1231500	521000	682000	1530000	2823000	972500	909000	768000	664000	607000	372000	1655000	970000	741000	614000	592000	695000	1012000	937000	939000	950000	974000	491300	612000	718000	672500	1026000	1394000	1109000	1006500	896000	893500
2020-11-26	1061	16000	2180500	904000	814000	1602000	1207500	710000	2116500	1802500	1390000	1279000	504000	1194000	773000	1892500	483000	1298500	214000	605000	1479000	1854000	777500	558500	609000	542000	544000	607000	1604000	740500	582000	763000	588000	482000	1351000	1061000	1144000	813000	716000	630800	385000	744000		675000	1103000	1366000	976000	1142000	949500
2020-11-27	1062	60000	2918500	954000	1017500	1668500	1101500	782000	1536000	1983500	1275000	1209000	511500	1199000	1041000	1487500	875500	1304000	530000	853000	1293000	2630000	897000	588000	496000	708000	498000	311000	1760000	840500	987000	545000	587000	469000	1179000	1198000	1297000	989000	922000	562400	264000	780000	516000	641000	1301000	1003000	1345500	774000	860500
2020-11-28	1063		3015000	543000	1026500	1854500	1052000	296000	474000	1678500	1595000	1408000		914000	667000	883000	675000	1016500	319000	1365000	1399000	222000	961500	117000		666000	540000	288000	1543000		540000	253000	481000	822000	1358000	1005000	819500		977000	299000		300000	547000	969000	1201500	1473000	1150000	1041000	601000
2020-11-29	1064		2743000	563000	801500	1738000	607000	67000		1651500	1452000	1190000	470000	48000	1184000	483000	851000	1063000	636000	859500			699500			607000			1786000		526000	585000	748000	610000	1331000	514000	1004000	643000	783000	107000	145000	442000	316500	825000	1321000	1261000	1332000	831000	446000
2020-11-30	1065	30000	3034000	1105000	1001000	1672500	1358500	386000	1668000	1885000	1223000	1860000	529500	1453000	922000	1558000		1092000	888000	996000	1563000	3885000	975000	859000	853000	532000	824000	635000	1831000	952500		577000		474500	1124000	856000	1103500	1228000	727000	732700	479000	834000	590000	909000	992500	1458000	1248500	962000	724000
2020-12-01	1066	31000	3829500	969000	1067000	1765500	960000	589000	1589500	1833000	1582000	1059000	417000	990000	614000	1465500	796500	1033000	351000	903000	1623000	2560000	783000	861500	482000	665000	410000	346000	1728000	986500	507000	700500	531000	511000	1238000	689000	1166000	765000	1018000	518600	282000	718000	341000	753000	505000	1165500	1296500	846000	682500
2020-12-02	1067	35000	2790000	690000	954500	1768000	1323500	508000	1503000	6756500	1411000	1789000	497000	1030000	860500	1224500	929000	1316000		931000	1446000	2548000	839000	728000	930000	555000	823000	463000	1869000	953500	795000	738500	704000	515000	930000	838000	936500	744000	817000	662600	376000	839000	503500	851000	873500	1603000	1110500	826000	640000
2020-12-03	1068	44000	2917000	803000	616000	2122500	1364500	599000	1122000	1684000	1286000	1730000	568000	1119000	832000	1756500	638500	1183500	387000	715500	1551000	2808000	803000	902500	788000	494000	559000	389000	1800000	766000	619000	850000	701000	431000	1117000	1275000	991500	982000	1128000	694200	424000	667000	241000	884000	691000	1217500	1320500	845000	773500
2020-12-04	1069		127000	423000	803000	1734500	1110000	692000	1468000	1678000	1629000	1232000	445000	1066000	860500	1495500	983000	1137000	496000	765000	1115000	2575000	699000	969500	724000	644000	551000	629000	1818000	879500	500000	674000	679000	415000	764000	993000	1149500	1061000	1070000	402500	294000	662000	678800	1027000	1061000	1252000	1479500	1049000	561000
2020-12-05	1070		4941500	484000	852500	1502500	1108500		468000	1673500	1098000	670000		688000	830500	397000	660000	944000	617000	1170000	1103000	486000	709500	23500		905000	258000	444000	2434000		424000	411500	665000	436000	992000	882000	654500		905000	243900		298000	329500	786000	775000	1151000	1206500	618000	690500
2020-12-06	1071		2693000	667000	605000	1199000	665500	523000		1588500	1205000	643000	514000	7000	735000	723500	15000	696000	748000	1512500			675000			594000			1604000			461500	489000	691000	1363000	515000	1285500	467000	703000	229500	291000	480000	453500	1020000	818500	1188000	1076500	820000	783000
2020-12-07	1072	87000	2763000	694000	746000	1454000	1068000	585000	1188000	1694000	1493000	1237000	346500	1186000	549000	1263500	660000	1252000	823000	850000	1372000	2288000	815500	686000	838000	490000	694000	389000	1519000	1098000	491000	812500		562500	1014000	637000	947000	879000	657000	524000	365000	448000	459000	718000	945000	1135000	1130500	758000	627500
2020-12-08	1073		2315500	615000	853000	2141500	733500	554000	1490000	1898000	1353000	1469000	337000	956000	633000	1818000	691000	782000	546000	831000	1582000	2698000	804500	548500	491000	600000	466000	555000	1490000	776000	592000	762500	718000	664000	1135000	697000	836000	739000	843000	585300	374000	755000	594000	701000	871500	1235500	1155000	848000	535000
2020-12-09	1074	137000	2891000	783000	905500	1849000	595500	589000	1391500	1157000	1535000	1695000	370000	1077000	633000	1312000	816000	1331000	377000	895000	1293000	2616000	796500	666500	788000	429000	555000	384000	1570000	926500	762000	980000	441000	368000	1007000	715000	973000	701400	621000	645900	329000	620000	566500	817000	765500	1225500	1277000	859000	551500
2020-12-10	1075		2334000	654000	776500	1388500	1030000	570000	1415500	1199500	1083000	997000	339000	1107000	1487000	1280000	477000	1245000	580000	639000	1282000	2157000	773500	764000	587000	401000	393000	474000	1864000	1112000	607000	918500	273000	409000	1092000	818000	926000	933000	865000	421100	129000	660000	382500	731000	786500	1075000	1119500	917000	484000
2020-12-11	1076		2575000	685000	760500	1876000	1282000	510000	1260000	1766000	1072000	1515000	466000	834000	651000	1541500	571000	1277000	621000	800000	1058000	1979000	629500	589000	247000	752000	591000	761000	1739000	801000	683000	460000	803000	550500	906000	890000	1071000	752000	814000	592800	183000	647000	581500	1103000	817500	996500	1107000	724000	599500
2020-12-12	1077		2379000	566000	649000	1842500	952500	717000	427000	1039000	1150000	720000		695000	608000	499000	570500	890500	522000	691500	886000	371000	633500	141000		646000	444000	455000	1839000		464000	505000	588000	545500	1177000	631000			805000	228000		332000	450500	988000	796500	1262500	1161500	844000	614000
2020-12-13	1078		2015500	661000	837500	1370500		536000		1779000	1413000	594000	320500	42000	808000	680000	73500	939000	557000	949000			813000			668000			1694000		466000	770000	314000	495500	1448000	714000	874000	720000	633000	332500	55000	447000	184000	987000	1277000	1371500	1040000	805000	598500
2020-12-14	1079		2685000	874000	976000	1721500	1010500	610000	1122000	1825000	948000	1465000	321000	1498000	468000	1247500	759000	1005000	922000	778000	1325000	2506000	846500	680000	761000	820000	338000	692000	1888000	756500	211000	527500		423500	1170000	560000	954000	738000	1034000	683800	298000	830000	660500	1039000	1156500	1263000	1194000	900000	764000
2020-12-15	1080	38000	3356500	894000	862500	1841000	852000	636000	1353000	1705500	1282000	1504000	384000	1181000	700000	1457500	804500	918500	341000	854000	1184000	2597000	1030000	1008500	624000	574000	491000	384000	1584000	831000	622000	734000	608000	480000	1217000	838000	839000	638000	1186000	500000	468000	1210000	431500	673000	796000	1042500	1396500	907000	758000
2020-12-16	1081		2477500	828000	802000	1569000	1179500	429000	1460000	1565500	1353000	1179000	422500	1137000	357000	1207500	799000	1403000		985500	1275000	2408000	662500	640000	669000	688000	666000	297000	1875000	638500	619000	1201500	665000	386500	1072000	844000	955000	855000	662000	509800	156000		634000	881000	851500	1099500	1181000	761000	680000
2020-12-17	1082		2693500	772000	805500	1715000	1086000	482000	1618500	1416000	1019000	1361000	451500	850000	556000	1403000	875500	1025500	392000	914500	1076000	2049000	709500	1276500	640000	615000	378000	519000	1662000	843000	590000	578000	655000	622000	743000	947000	950000	763000	1126000	522700	362000	765000	539500	835000	697500	1131500	1130000	814000	520000
2020-12-18	1083		2806000	1296000	963000	1422000	1098000	357000	1017500	1520500	1282000	1396000	353000	995000	486500	1236000	767500	1226500	507000	628500	1215000	2262000	670500	178000	710000	509000	428000	548000	1730000	632000	666000	826500	744000	548000	984000	1097000	832000	597000	855000	303000	387000	1009000	536000	753000	880000	1249500	1008000	986000	568500
2020-12-19	1084	61000	2428000	480000	753000	1475500	711000	716000	276000	1359500	1125000	787000	22000	828000	785000	838500	512500	767500	449000	1052500	1081000	454000	505500	161000		513000	356000	478000	1689000		600000	600500	541000	496000	1109000	750000	813000		970000	165000			447500	859000	855500	1166000	998500	562000	831500
2020-12-20	1085		2118000	547000	602500	1562000	283000	684000		1380000	1535000	792000	261000	597000	870000	525500	54500	796000	593000	1409000			513500			624000			1756000			764500	608000	615500	919000	682000	966000	363000	622000	196500	32000		251000	847000	1002500	1329500	909000	766000	806500
2020-12-21	1086	71000	2518000	919000	824500	1608000	873500	675000	1238500	1451000	1024000	958000	479000	517000	497000	1184500	772000	1032500	1159000	861000	1545000	2173000	464500	840000	870000	505000	695000	415000	1371000	480500	624000	827500		567000	941000	602000	1068000	723000	1038000	482300	268000	591000	438000	770000	644000	1198500	902000	903000	539500
2020-12-22	1087		2326500	617000	800000	2004500	869000	583000	1554000	1243500	1231000	1337000	428000	875000	542000	1631000	632000	1089000	383000	618000	1132000	1971000	489500	553000	573000	607000	598000	499000	1493000	679000	467000	737000	566000	459000	1020000	659000	1007000	830000	709000	676200	332000	732000	428000	715000	785000	1220500	1109500	694000	625500
2020-12-23	1088	46000	2851500	504000	771000	1493000	724000	450000	1199500	1210000	1317000	1175000	384000	986000	634000	1341000	780000	946000	426000	869000	1084000	2033000	741500	491500	606000	611000	492000	654000	1204000	594000	622000	680000	561000	391000	921000	706000	775000	757000	850000	552800	431000	841000	389500	683000	852000	1137500	573000	863000	515500
2020-12-24	1089		1957500	828000	728000	1384000	902500	525000	901000	1322000	1270000	824000	400000	828000	706500	1093500	687500	907000	303000	789000	1165000	1182000	360000	467500	365000	552000	661000	479000	1673000	534500	471000	580000	770000	342000	826000	639000	701000	758000	769000	402200	205000	1076000	320500	774000	906500	1046500	723000	797000	612500
2020-12-25	1090		1502500	1187000	607000	1334000	699000	573000		1222500	1057000	423000	235500	411000	610000	160500	438000	780000	456000	859000	582000	67000	313000	230000		531000	530000	522000	1206000		271000	436500	659000	421500	896000	426000	569000	368000	605000		68000		202000	637000	547000	1107000	886000	667000	469500
2020-12-26	1091		2369000		732000	1284500	833000	355000		919500	1357000	554000		727000	888000	544500	450500	780000	236000	935000	680000	244000	290000			505000		281000	1702000		351000	320000	583000	380000	643000	646000			741000	357000			571000	758000	811500	779500	933500	648000	694000
2020-12-27	1092		2088500	827000	382000	1271500		639000		1488000	1286000	360000	428000	24000	802500	356000	26500	828000	497000	804000			451500			661000			1251000		20000	427000	610000	453000	1183000	648000	800000	545000	681000	64000	158000	366000	315000	878000	989500	868000	668500	707000	554500
2020-12-28	1093	30000	2572500	950000	919000	1868000	1029000	535000	1211000	1174000	1094000	1045000	450000	1044000	752000	881000	714000	1012500	949000	901000	1148000	1907000	650500	606000	775000	634000	392000	230000	1451000	585500	761000	724500		394000	1104000	864000	911000	499000	823000	198900	320000	618000	545000	650000	780000	1322000	1009000	919000	698500
2020-12-29	1094		2174500	1079000	977000	1954000	993000	682000	1363000	1169500	1058000	1120000	387000	1208000	1352500	1329500	545000	1206500	537000	1120000	1530000	3144000	431000	729500	568000	619000	552000	294000	1651000	376000	750000	597000	560000	1229500	1216000	787000	1066000	887000	913000	551400	250000	732000	588000	869000	673000	1345500	1061500	1012000	793000
2020-12-30	1095		2606500	956000	933500	1708500	989000	436000	913000	1142500	1148000	1269000	415000	776000	528000	927000	653000	924000		876000	1240000	2051000	470500	634000	1037000	738000	530000	357000	1622000	509500	537000	870500	702000		1214000	664000	879000	583000	1138000	576800	342000	632000	432500	659000	976500	1246000	1038500	827000	630500
2020-12-31	1096	115000	2830500	837000	919000	1625000	1131000	644000	764000	4661500	1019000	887000	339000	815000	655000	576500	582000	1080500	296000	811000	1062000	2001000	498500	434500	537000	499000	417000	503000	1541000	303000	678000	263000	686000		995000	681000	896000	788800	599000	254900	271000	674000	862500	776000	984000	1169500	822000	729000	509000
2021-01-01	1097		1469000	486000	476000	1487500	271000	417000		888500	1178000		277000	856000	380000		129500	564000	663000	1017500	234000		404500			525000	339000	349000	1151000		215000		519000	318500	758000	636500			616000				358000	687000	696000		688000	419000	321000
2021-01-02	1098		2235500	536000	720000	1499000	889000	485000		1058000	1133000	245000			719500	228000		702500	185000	620000	463000		415500			583000	935000	256000	1869000		220000	387000	436000	611000	1172000	553000	632000		770000			474000	220500	804000	680500	1444000	868000	787000	445000
2021-01-03	1099		2455000	526000	816000	1411000	427000	419000		1391500	1294000	402000	404000	598000	1039000	135500		868000	555000	792000	18000		451000			495000	474000		1663000		148000	602500	506000	399000	1003000	579500	790000	411000	829000		28000	389000		925000	780500	980500	905500	796000	679000
2021-01-04	1100	22000	2728500	1085000		1749000	938000	494000	1353000	1486000	1341000	1057000	457000	442000	690000	1463000	642000	1961000	1003000	922000	1170000	2900000	479000	876000	640000	670000	765000	687000	1450000	793000	599000	657500		450000	1208000	763500	986000	1014000	817000	335100	300000	601000	632000	654000	756000	1280500	1163500	987000	537000
[truncated: 361 more rows]
